# Supplementary material for: Harnessing Synthetic Ecology for commercial algae production
Source: Sci Rep. 2019 Jul 5;9:9756. doi: 10.1038/s41598-019-46135-6 (PMC6611825; doi:10.1038/s41598-019-46135-6)
Supplement: Supplementary file 2 — Dataset 1 [file 41598_2019_46135_MOESM2_ESM.csv]

Treatment	Bucket Number	Cells/ml	Algae	Time Point	Actual time	No.Hours	Treatment Type	Mussel	P	Cells/ml/10000
Chlorella + Mussels High P	42	125479	C	1	15:14	1	Chlorella	Mussel	High P	12.5479
Chlorella + Mussels High P	37	89482	C	1	15:51	1	Chlorella	Mussel	High P	8.9482
Chlorella - Mussels High P	46	111573	C	1	15:54	1	Chlorella	No Mussel	High P	11.1573
Chlorella - Mussels High P	47	111310	C	1	16:00	1	Chlorella	No Mussel	High P	11.131
Chlorella + Mussels High P	41	105234	C	1	16:06	1	Chlorella	Mussel	High P	10.5234
Chlorella - Mussels High P	43	108158	C	1	16:07	1	Chlorella	No Mussel	High P	10.8158
Chlorella + Mussels High P	40	109859	C	1	16:11	1	Chlorella	Mussel	High P	10.9859
Chlorella + Mussels High P	39	96323	C	1	16:12	1	Chlorella	Mussel	High P	9.6323
Chlorella - Mussels High P	45	108157	C	1	16:14	1	Chlorella	No Mussel	High P	10.8157
Chlorella - Mussels High P	48	114466	C	1	16:23	1	Chlorella	No Mussel	High P	11.4466
Chlorella - Mussels High P	44	109977	C	1	16:28	1	Chlorella	No Mussel	High P	10.9977
Chlorella + Mussels High P	38	119991	C	1	16:52	1	Chlorella	Mussel	High P	11.9991
Chlorella - Mussels Low P	8	107532	C	1	15:25	1	Chlorella	No Mussel	Low P	10.7532
Chlorella + Mussels Low P	5	123769	C	1	15:37	1	Chlorella	Mussel	Low P	12.3769
Chlorella + Mussels Low P	3	129857	C	1	15:39	1	Chlorella	Mussel	Low P	12.9857
Chlorella - Mussels Low P	11	112203	C	1	15:42	1	Chlorella	No Mussel	Low P	11.2203
Chlorella - Mussels Low P	10	116171	C	1	16:15	1	Chlorella	No Mussel	Low P	11.6171
Chlorella + Mussels Low P	6	111455	C	1	16:19	1	Chlorella	Mussel	Low P	11.1455
Chlorella + Mussels Low P	2	101239	C	1	16:20	1	Chlorella	Mussel	Low P	10.1239
Chlorella - Mussels Low P	12	108590	C	1	16:29	1	Chlorella	No Mussel	Low P	10.859
Chlorella - Mussels Low P	7	101725	C	1	16:30	1	Chlorella	No Mussel	Low P	10.1725
Chlorella + Mussels Low P	1	80231	C	1	16:46	1	Chlorella	Mussel	Low P	8.0231
Chlorella - Mussels Low P	9	86558	C	1	16:53	1	Chlorella	No Mussel	Low P	8.6558
Chlorella + Mussels Low P	4	139096	C	1	16:54	1	Chlorella	Mussel	Low P	13.9096
Chlorella + Mussels High P	42	119733	C	2	17:32	3	Chlorella	Mussel	High P	11.9733
Chlorella + Mussels High P	37	25015	C	2	18:03	3	Chlorella	Mussel	High P	2.5015
Chlorella - Mussels High P	46	97882	C	2	18:07	3	Chlorella	No Mussel	High P	9.7882
Chlorella - Mussels High P	47	97246	C	2	18:13	3	Chlorella	No Mussel	High P	9.7246
Chlorella + Mussels High P	41	66134	C	2	18:17	3	Chlorella	Mussel	High P	6.6134
Chlorella - Mussels High P	43	67318	C	2	18:19	3	Chlorella	No Mussel	High P	6.7318
Chlorella + Mussels High P	40	83774	C	2	18:23	3	Chlorella	Mussel	High P	8.3774
Chlorella + Mussels High P	39	70303	C	2	18:25	3	Chlorella	Mussel	High P	7.0303
Chlorella - Mussels High P	45	84375	C	2	18:26	3	Chlorella	No Mussel	High P	8.4375
Chlorella - Mussels High P	48	111350	C	2	18:36	3	Chlorella	No Mussel	High P	11.135
Chlorella - Mussels High P	44	78633	C	2	18:41	3	Chlorella	No Mussel	High P	7.8633
Chlorella + Mussels High P	38	94810	C	2	19:09	3	Chlorella	Mussel	High P	9.481
Chlorella - Mussels Low P	8	97343	C	2	17:42	3	Chlorella	No Mussel	Low P	9.7343
Chlorella + Mussels Low P	5	78494	C	2	17:52	3	Chlorella	Mussel	Low P	7.8494
Chlorella + Mussels Low P	3	115969	C	2	17:53	3	Chlorella	Mussel	Low P	11.5969
Chlorella - Mussels Low P	11	88181	C	2	17:55	3	Chlorella	No Mussel	Low P	8.8181
Chlorella - Mussels Low P	10	86127	C	2	18:28	3	Chlorella	No Mussel	Low P	8.6127
Chlorella + Mussels Low P	6	87048	C	2	18:32	3	Chlorella	Mussel	Low P	8.7048
Chlorella + Mussels Low P	2	91280	C	2	18:33	3	Chlorella	Mussel	Low P	9.128
Chlorella - Mussels Low P	12	95117	C	2	18:42	3	Chlorella	No Mussel	Low P	9.5117
Chlorella - Mussels Low P	7	82253	C	2	18:44	3	Chlorella	No Mussel	Low P	8.2253
Chlorella + Mussels Low P	1	52684	C	2	19:03	3	Chlorella	Mussel	Low P	5.2684
Chlorella - Mussels Low P	9	51157	C	2	19:11	3	Chlorella	No Mussel	Low P	5.1157
Chlorella + Mussels Low P	4	125918	C	2	19:12	3	Chlorella	Mussel	Low P	12.5918
Chlorella + Mussels High P	42	62147	C	3	19:32	5	Chlorella	Mussel	High P	6.2147
Chlorella + Mussels High P	37	21758	C	3	20:03	5	Chlorella	Mussel	High P	2.1758
Chlorella - Mussels High P	46	77855	C	3	20:07	5	Chlorella	No Mussel	High P	7.7855
Chlorella - Mussels High P	47	62981	C	3	20:13	5	Chlorella	No Mussel	High P	6.2981
Chlorella + Mussels High P	41	32022	C	3	20:18	5	Chlorella	Mussel	High P	3.2022
Chlorella - Mussels High P	43	65188	C	3	20:19	5	Chlorella	No Mussel	High P	6.5188
Chlorella + Mussels High P	40	66249	C	3	20:24	5	Chlorella	Mussel	High P	6.6249
Chlorella + Mussels High P	39	52077	C	3	20:25	5	Chlorella	Mussel	High P	5.2077
Chlorella - Mussels High P	45	58501	C	3	20:26	5	Chlorella	No Mussel	High P	5.8501
Chlorella - Mussels High P	48	114485	C	3	20:35	5	Chlorella	No Mussel	High P	11.4485
Chlorella - Mussels High P	44	103049	C	3	20:39	5	Chlorella	No Mussel	High P	10.3049
Chlorella + Mussels High P	38	71855	C	3	21:05	5	Chlorella	Mussel	High P	7.1855
Chlorella - Mussels Low P	8	78875	C	3	19:42	5	Chlorella	No Mussel	Low P	7.8875
Chlorella + Mussels Low P	5	71884	C	3	19:52	5	Chlorella	Mussel	Low P	7.1884
Chlorella + Mussels Low P	3	100331	C	3	19:53	5	Chlorella	Mussel	Low P	10.0331
Chlorella - Mussels Low P	11	66186	C	3	19:56	5	Chlorella	No Mussel	Low P	6.6186
Chlorella - Mussels Low P	10	96599	C	3	20:28	5	Chlorella	No Mussel	Low P	9.6599
Chlorella + Mussels Low P	6	76178	C	3	20:32	5	Chlorella	Mussel	Low P	7.6178
Chlorella + Mussels Low P	2	77538	C	3	20:33	5	Chlorella	Mussel	Low P	7.7538
Chlorella - Mussels Low P	12	97224	C	3	20:41	5	Chlorella	No Mussel	Low P	9.7224
Chlorella - Mussels Low P	7	95477	C	3	20:42	5	Chlorella	No Mussel	Low P	9.5477
Chlorella + Mussels Low P	1	52772	C	3	20:59	5	Chlorella	Mussel	Low P	5.2772
Chlorella - Mussels Low P	9	120834	C	3	21:07	5	Chlorella	No Mussel	Low P	12.0834
Chlorella + Mussels Low P	4	120640	C	3	21:08	5	Chlorella	Mussel	Low P	12.064
Chlorella + Mussels High P	42	80194	C	4	09:54	19	Chlorella	Mussel	High P	8.0194
Chlorella + Mussels High P	37	50165	C	4	10:31	19	Chlorella	Mussel	High P	5.0165
Chlorella - Mussels High P	46	146812	C	4	10:36	19	Chlorella	No Mussel	High P	14.6812
Chlorella - Mussels High P	47	187250	C	4	10:44	19	Chlorella	No Mussel	High P	18.725
Chlorella + Mussels High P	41	19762	C	4	10:49	19	Chlorella	Mussel	High P	1.9762
Chlorella - Mussels High P	43	182450	C	4	10:51	19	Chlorella	No Mussel	High P	18.245
Chlorella + Mussels High P	40	40890	C	4	10:56	19	Chlorella	Mussel	High P	4.089
Chlorella + Mussels High P	39	15282	C	4	10:58	19	Chlorella	Mussel	High P	1.5282
Chlorella - Mussels High P	45	181277	C	4	10:59	19	Chlorella	No Mussel	High P	18.1277
Chlorella - Mussels High P	48	158894	C	4	11:09	19	Chlorella	No Mussel	High P	15.8894
Chlorella - Mussels High P	44	208740	C	4	11:15	19	Chlorella	No Mussel	High P	20.874
Chlorella + Mussels High P	38	64748	C	4	11:43	19	Chlorella	Mussel	High P	6.4748
Chlorella - Mussels Low P	8	139847	C	4	10:04	19	Chlorella	No Mussel	Low P	13.9847
Chlorella + Mussels Low P	5	57784	C	4	10:18	19	Chlorella	Mussel	Low P	5.7784
Chlorella + Mussels Low P	3	49420	C	4	10:19	19	Chlorella	Mussel	Low P	4.942
Chlorella - Mussels Low P	11	163115	C	4	10:23	19	Chlorella	No Mussel	Low P	16.3115
Chlorella - Mussels Low P	10	205054	C	4	11:01	19	Chlorella	No Mussel	Low P	20.5054
Chlorella + Mussels Low P	6	69394	C	4	11:05	19	Chlorella	Mussel	Low P	6.9394
Chlorella + Mussels Low P	2	57417	C	4	11:07	19	Chlorella	Mussel	Low P	5.7417
Chlorella - Mussels Low P	12	165355	C	4	11:17	19	Chlorella	No Mussel	Low P	16.5355
Chlorella - Mussels Low P	7	188955	C	4	11:18	19	Chlorella	No Mussel	Low P	18.8955
Chlorella + Mussels Low P	1	110755	C	4	11:36	19	Chlorella	Mussel	Low P	11.0755
Chlorella - Mussels Low P	9	211602	C	4	11:44	19	Chlorella	No Mussel	Low P	21.1602
Chlorella + Mussels Low P	4	71621	C	4	11:46	19	Chlorella	Mussel	Low P	7.1621
Chlorella + Mussels High P	42	45005	C	5	17:18	24	Chlorella	Mussel	High P	4.5005
Chlorella + Mussels High P	37	53678	C	5	17:53	24	Chlorella	Mussel	High P	5.3678
Chlorella - Mussels High P	46	223516	C	5	17:58	24	Chlorella	No Mussel	High P	22.3516
Chlorella - Mussels High P	47	270285	C	5	18:05	24	Chlorella	No Mussel	High P	27.0285
Chlorella + Mussels High P	41	29636	C	5	18:10	24	Chlorella	Mussel	High P	2.9636
Chlorella - Mussels High P	43	263553	C	5	18:11	24	Chlorella	No Mussel	High P	26.3553
Chlorella + Mussels High P	40	55052	C	5	18:17	24	Chlorella	Mussel	High P	5.5052
Chlorella + Mussels High P	39	48203	C	5	18:18	24	Chlorella	Mussel	High P	4.8203
Chlorella - Mussels High P	45	253671	C	5	18:19	24	Chlorella	No Mussel	High P	25.3671
Chlorella - Mussels High P	48	218620	C	5	18:30	24	Chlorella	No Mussel	High P	21.862
Chlorella - Mussels High P	44	278465	C	5	18:35	24	Chlorella	No Mussel	High P	27.8465
Chlorella + Mussels High P	38	94504	C	5	19:02	24	Chlorella	Mussel	High P	9.4504
Chlorella - Mussels Low P	8	224293	C	5	17:30	24	Chlorella	No Mussel	Low P	22.4293
Chlorella + Mussels Low P	5	108314	C	5	17:41	24	Chlorella	Mussel	Low P	10.8314
Chlorella + Mussels Low P	3	34942	C	5	17:42	24	Chlorella	Mussel	Low P	3.4942
Chlorella - Mussels Low P	11	243221	C	5	17:46	24	Chlorella	No Mussel	Low P	24.3221
Chlorella - Mussels Low P	10	288531	C	5	18:21	24	Chlorella	No Mussel	Low P	28.8531
Chlorella + Mussels Low P	6	19967	C	5	18:25	24	Chlorella	Mussel	Low P	1.9967
Chlorella + Mussels Low P	2	35832	C	5	18:27	24	Chlorella	Mussel	Low P	3.5832
Chlorella - Mussels Low P	12	222187	C	5	18:36	24	Chlorella	No Mussel	Low P	22.2187
Chlorella - Mussels Low P	7	255210	C	5	18:38	24	Chlorella	No Mussel	Low P	25.521
Chlorella + Mussels Low P	1	62705	C	5	18:57	24	Chlorella	Mussel	Low P	6.2705
Chlorella - Mussels Low P	9	296448	C	5	19:04	24	Chlorella	No Mussel	Low P	29.6448
Chlorella + Mussels Low P	4	43112	C	5	19:05	24	Chlorella	Mussel	Low P	4.3112
Chlorella + Mussels High P	42	139981	C	6	11:09	40	Chlorella	Mussel	High P	13.9981
Chlorella + Mussels High P	37	85260	C	6	11:47	40	Chlorella	Mussel	High P	8.526
Chlorella - Mussels High P	46	327406	C	6	11:53	40	Chlorella	No Mussel	High P	32.7406
Chlorella - Mussels High P	47	327786	C	6	12:00	40	Chlorella	No Mussel	High P	32.7786
Chlorella + Mussels High P	41	174475	C	6	12:05	40	Chlorella	Mussel	High P	17.4475
Chlorella - Mussels High P	43	327356	C	6	12:06	40	Chlorella	No Mussel	High P	32.7356
Chlorella + Mussels High P	40	114482	C	6	12:11	40	Chlorella	Mussel	High P	11.4482
Chlorella + Mussels High P	39	56311	C	6	12:12	40	Chlorella	Mussel	High P	5.6311
Chlorella - Mussels High P	45	335600	C	6	12:14	40	Chlorella	No Mussel	High P	33.56
Chlorella - Mussels High P	48	337345	C	6	12:32	40	Chlorella	No Mussel	High P	33.7345
Chlorella - Mussels High P	44	329037	C	6	12:37	40	Chlorella	No Mussel	High P	32.9037
Chlorella + Mussels High P	38	104132	C	6	13:06	40	Chlorella	Mussel	High P	10.4132
Chlorella - Mussels Low P	8	319622	C	6	11:23	40	Chlorella	No Mussel	Low P	31.9622
Chlorella + Mussels Low P	5	77508	C	6	11:34	40	Chlorella	Mussel	Low P	7.7508
Chlorella + Mussels Low P	3	175040	C	6	11:35	40	Chlorella	Mussel	Low P	17.504
Chlorella - Mussels Low P	11	333244	C	6	11:39	40	Chlorella	No Mussel	Low P	33.3244
Chlorella - Mussels Low P	10	324516	C	6	12:16	40	Chlorella	No Mussel	Low P	32.4516
Chlorella + Mussels Low P	6	114557	C	6	12:23	40	Chlorella	Mussel	Low P	11.4557
Chlorella + Mussels Low P	2	106693	C	6	12:28	40	Chlorella	Mussel	Low P	10.6693
Chlorella - Mussels Low P	12	325923	C	6	12:38	40	Chlorella	No Mussel	Low P	32.5923
Chlorella - Mussels Low P	7	337246	C	6	12:40	40	Chlorella	No Mussel	Low P	33.7246
Chlorella + Mussels Low P	1	169923	C	6	12:58	40	Chlorella	Mussel	Low P	16.9923
Chlorella - Mussels Low P	9	322731	C	6	13:07	40	Chlorella	No Mussel	Low P	32.2731
Chlorella + Mussels Low P	4	137922	C	6	13:09	40	Chlorella	Mussel	Low P	13.7922
Chlorella + Mussels High P	42	103604	C	7	17:24	46	Chlorella	Mussel	High P	10.3604
Chlorella - Mussels High P	46	317434	C	7	18:12	46	Chlorella	No Mussel	High P	31.7434
Chlorella - Mussels High P	47	313928	C	7	18:20	46	Chlorella	No Mussel	High P	31.3928
Chlorella + Mussels High P	41	259255	C	7	18:25	46	Chlorella	Mussel	High P	25.9255
Chlorella - Mussels High P	43	318682	C	7	18:27	46	Chlorella	No Mussel	High P	31.8682
Chlorella + Mussels High P	40	157352	C	7	18:32	46	Chlorella	Mussel	High P	15.7352
Chlorella + Mussels High P	39	174510	C	7	18:33	46	Chlorella	Mussel	High P	17.451
Chlorella - Mussels High P	45	326117	C	7	18:35	46	Chlorella	No Mussel	High P	32.6117
Chlorella - Mussels High P	48	326457	C	7	18:47	46	Chlorella	No Mussel	High P	32.6457
Chlorella - Mussels High P	44	321255	C	7	18:51	46	Chlorella	No Mussel	High P	32.1255
Chlorella + Mussels High P	38	248866	C	7	19:20	46	Chlorella	Mussel	High P	24.8866
Chlorella - Mussels Low P	8	322894	C	7	17:38	46	Chlorella	No Mussel	Low P	32.2894
Chlorella + Mussels Low P	5	202709	C	7	17:51	46	Chlorella	Mussel	Low P	20.2709
Chlorella + Mussels Low P	3	168183	C	7	17:52	46	Chlorella	Mussel	Low P	16.8183
Chlorella - Mussels Low P	11	326343	C	7	17:56	46	Chlorella	No Mussel	Low P	32.6343
Chlorella - Mussels Low P	10	314885	C	7	18:37	46	Chlorella	No Mussel	Low P	31.4885
Chlorella + Mussels Low P	6	178895	C	7	18:41	46	Chlorella	Mussel	Low P	17.8895
Chlorella + Mussels Low P	2	178122	C	7	18:43	46	Chlorella	Mussel	Low P	17.8122
Chlorella - Mussels Low P	12	291042	C	7	18:53	46	Chlorella	No Mussel	Low P	29.1042
Chlorella - Mussels Low P	7	329549	C	7	18:56	46	Chlorella	No Mussel	Low P	32.9549
Chlorella + Mussels Low P	1	337361	C	7	19:14	46	Chlorella	Mussel	Low P	33.7361
Chlorella - Mussels Low P	9	313049	C	7	19:21	46	Chlorella	No Mussel	Low P	31.3049
Chlorella + Mussels Low P	4	155405	C	7	19:23	46	Chlorella	Mussel	Low P	15.5405
Chlorella + Mussels High P	42	193325	C	8	11:14	64	Chlorella	Mussel	High P	19.3325
Chlorella + Mussels High P	37	281653	C	8	11:56	64	Chlorella	Mussel	High P	28.1653
Chlorella - Mussels High P	46	317401	C	8	12:03	64	Chlorella	No Mussel	High P	31.7401
Chlorella - Mussels High P	47	301135	C	8	12:11	64	Chlorella	No Mussel	High P	30.1135
Chlorella + Mussels High P	41	344789	C	8	12:16	64	Chlorella	Mussel	High P	34.4789
Chlorella - Mussels High P	43	304236	C	8	12:18	64	Chlorella	No Mussel	High P	30.4236
Chlorella + Mussels High P	40	182766	C	8	12:24	64	Chlorella	Mussel	High P	18.2766
Chlorella + Mussels High P	39	196996	C	8	12:25	64	Chlorella	Mussel	High P	19.6996
Chlorella - Mussels High P	45	311277	C	8	12:28	64	Chlorella	No Mussel	High P	31.1277
Chlorella - Mussels High P	48	309073	C	8	12:40	64	Chlorella	No Mussel	High P	30.9073
Chlorella - Mussels High P	44	332599	C	8	12:45	64	Chlorella	No Mussel	High P	33.2599
Chlorella + Mussels High P	38	147723	C	8	13:15	64	Chlorella	Mussel	High P	14.7723
Chlorella - Mussels Low P	8	328784	C	8	11:26	64	Chlorella	No Mussel	Low P	32.8784
Chlorella + Mussels Low P	5	331446	C	8	11:40	64	Chlorella	Mussel	Low P	33.1446
Chlorella + Mussels Low P	3	332227	C	8	11:41	64	Chlorella	Mussel	Low P	33.2227
Chlorella - Mussels Low P	11	301608	C	8	11:46	64	Chlorella	No Mussel	Low P	30.1608
Chlorella - Mussels Low P	10	300740	C	8	12:29	64	Chlorella	No Mussel	Low P	30.074
Chlorella + Mussels Low P	6	128832	C	8	12:35	64	Chlorella	Mussel	Low P	12.8832
Chlorella + Mussels Low P	2	337507	C	8	12:37	64	Chlorella	Mussel	Low P	33.7507
Chlorella - Mussels Low P	12	327243	C	8	12:47	64	Chlorella	No Mussel	Low P	32.7243
Chlorella - Mussels Low P	7	333548	C	8	12:49	64	Chlorella	No Mussel	Low P	33.3548
Chlorella + Mussels Low P	1	337229	C	8	13:09	64	Chlorella	Mussel	Low P	33.7229
Chlorella - Mussels Low P	9	324842	C	8	13:16	64	Chlorella	No Mussel	Low P	32.4842
Chlorella + Mussels Low P	4	240492	C	8	13:18	64	Chlorella	Mussel	Low P	24.0492
Chlorella + Mussels High P	42	190086	C	9	17:37	70	Chlorella	Mussel	High P	19.0086
Chlorella + Mussels High P	37	286390	C	9	18:21	70	Chlorella	Mussel	High P	28.639
Chlorella - Mussels High P	46	322168	C	9	18:27	70	Chlorella	No Mussel	High P	32.2168
Chlorella - Mussels High P	47	314915	C	9	18:33	70	Chlorella	No Mussel	High P	31.4915
Chlorella + Mussels High P	41	342431	C	9	18:39	70	Chlorella	Mussel	High P	34.2431
Chlorella - Mussels High P	43	294731	C	9	18:40	70	Chlorella	No Mussel	High P	29.4731
Chlorella + Mussels High P	40	254879	C	9	18:46	70	Chlorella	Mussel	High P	25.4879
Chlorella + Mussels High P	39	185742	C	9	18:47	70	Chlorella	Mussel	High P	18.5742
Chlorella - Mussels High P	45	309758	C	9	18:49	70	Chlorella	No Mussel	High P	30.9758
Chlorella - Mussels High P	44	296094	C	9	19:06	70	Chlorella	No Mussel	High P	29.6094
Chlorella + Mussels High P	38	318678	C	9	19:37	70	Chlorella	Mussel	High P	31.8678
Chlorella - Mussels Low P	8	321136	C	9	17:51	70	Chlorella	No Mussel	Low P	32.1136
Chlorella + Mussels Low P	5	147258	C	9	18:03	70	Chlorella	Mussel	Low P	14.7258
Chlorella + Mussels Low P	3	337669	C	9	18:05	70	Chlorella	Mussel	Low P	33.7669
Chlorella - Mussels Low P	11	321147	C	9	18:09	70	Chlorella	No Mussel	Low P	32.1147
Chlorella - Mussels Low P	10	281803	C	9	18:52	70	Chlorella	No Mussel	Low P	28.1803
Chlorella + Mussels Low P	6	314367	C	9	18:57	70	Chlorella	Mussel	Low P	31.4367
Chlorella + Mussels Low P	2	309634	C	9	18:59	70	Chlorella	Mussel	Low P	30.9634
Chlorella - Mussels Low P	12	325797	C	9	19:08	70	Chlorella	No Mussel	Low P	32.5797
Chlorella - Mussels Low P	7	316877	C	9	19:10	70	Chlorella	No Mussel	Low P	31.6877
Chlorella + Mussels Low P	1	277695	C	9	19:30	70	Chlorella	Mussel	Low P	27.7695
Chlorella - Mussels Low P	9	286652	C	9	19:39	70	Chlorella	No Mussel	Low P	28.6652
Chlorella + Mussels Low P	4	310734	C	9	19:41	70	Chlorella	Mussel	Low P	31.0734
Chlorella + Mussels High P	42	288366	C	10	10:08	84	Chlorella	Mussel	High P	28.8366
Chlorella + Mussels High P	37	236800	C	10	10:52	84	Chlorella	Mussel	High P	23.68
Chlorella - Mussels High P	46	294421	C	10	11:01	84	Chlorella	No Mussel	High P	29.4421
Chlorella - Mussels High P	47	283753	C	10	11:09	84	Chlorella	No Mussel	High P	28.3753
Chlorella + Mussels High P	41	344255	C	10	11:14	84	Chlorella	Mussel	High P	34.4255
Chlorella - Mussels High P	43	266078	C	10	11:15	84	Chlorella	No Mussel	High P	26.6078
Chlorella + Mussels High P	40	183067	C	10	11:24	84	Chlorella	Mussel	High P	18.3067
Chlorella + Mussels High P	39	196408	C	10	11:28	84	Chlorella	Mussel	High P	19.6408
Chlorella - Mussels High P	45	282206	C	10	11:31	84	Chlorella	No Mussel	High P	28.2206
Chlorella - Mussels High P	48	273136	C	10	11:42	84	Chlorella	No Mussel	High P	27.3136
Chlorella - Mussels High P	44	189349	C	10	11:51	84	Chlorella	No Mussel	High P	18.9349
Chlorella + Mussels High P	38	326963	C	10	12:23	84	Chlorella	Mussel	High P	32.6963
Chlorella - Mussels Low P	8	298883	C	10	10:23	84	Chlorella	No Mussel	Low P	29.8883
Chlorella + Mussels Low P	5	284275	C	10	10:38	84	Chlorella	Mussel	Low P	28.4275
Chlorella + Mussels Low P	3	335664	C	10	10:39	84	Chlorella	Mussel	Low P	33.5664
Chlorella - Mussels Low P	11	286972	C	10	10:43	84	Chlorella	No Mussel	Low P	28.6972
Chlorella - Mussels Low P	10	243363	C	10	11:33	84	Chlorella	No Mussel	Low P	24.3363
Chlorella + Mussels Low P	6	145286	C	10	11:38	84	Chlorella	Mussel	Low P	14.5286
Chlorella + Mussels Low P	2	300123	C	10	11:39	84	Chlorella	Mussel	Low P	30.0123
Chlorella - Mussels Low P	12	284022	C	10	11:50	84	Chlorella	No Mussel	Low P	28.4022
Chlorella - Mussels Low P	7	308772	C	10	11:54	84	Chlorella	No Mussel	Low P	30.8772
Chlorella + Mussels Low P	1	210089	C	10	12:16	84	Chlorella	Mussel	Low P	21.0089
Chlorella - Mussels Low P	9	279629	C	10	12:25	84	Chlorella	No Mussel	Low P	27.9629
Chlorella + Mussels Low P	4	335850	C	10	12:26	84	Chlorella	Mussel	Low P	33.585
Chlorella + Mussels High P	37	217418	C	7	18:06	46	Chlorella	Mussel	High P	21.7418
Chlorella - Mussels High P	48	304872	C	9	19:02	70	Chlorella	No Mussel	High P	30.4872
Mixed - Mussels High P	71	105297	C	1	15:26	1	Mixed	No Mussel	High P	10.5297
Mixed + Mussels High P	61	108395	C	1	15:40	1	Mixed	Mussel	High P	10.8395
Mixed - Mussels High P	69	127456	C	1	15:43	1	Mixed	No Mussel	High P	12.7456
Mixed + Mussels High P	65	118494	C	1	15:50	1	Mixed	Mussel	High P	11.8494
Mixed - Mussels High P	70	106675	C	1	15:57	1	Mixed	No Mussel	High P	10.6675
Mixed + Mussels High P	66	101780	C	1	15:59	1	Mixed	Mussel	High P	10.178
Mixed - Mussels High P	68	107328	C	1	16:09	1	Mixed	No Mussel	High P	10.7328
Mixed - Mussels High P	67	107859	C	1	16:18	1	Mixed	No Mussel	High P	10.7859
Mixed + Mussels High P	63	118347	C	1	16:37	1	Mixed	Mussel	High P	11.8347
Mixed - Mussels High P	72	120837	C	1	16:38	1	Mixed	No Mussel	High P	12.0837
Mixed + Mussels High P	64	94359	C	1	16:44	1	Mixed	Mussel	High P	9.4359
Mixed + Mussels High P	62	81324	C	1	16:55	1	Mixed	Mussel	High P	8.1324
Mixed + Mussels Low P	28	110740	C	1	15:15	1	Mixed	Mussel	Low P	11.074
Mixed - Mussels Low P	31	118598	C	1	15:19	1	Mixed	No Mussel	Low P	11.8598
Mixed + Mussels Low P	27	104596	C	1	15:22	1	Mixed	Mussel	Low P	10.4596
Mixed - Mussels Low P	36	111522	C	1	15:31	1	Mixed	No Mussel	Low P	11.1522
Mixed - Mussels Low P	33	118232	C	1	15:35	1	Mixed	No Mussel	Low P	11.8232
Mixed + Mussels Low P	26	108384	C	1	16:08	1	Mixed	Mussel	Low P	10.8384
Mixed - Mussels Low P	34	104359	C	1	16:32	1	Mixed	No Mussel	Low P	10.4359
Mixed + Mussels Low P	29	108855	C	1	16:34	1	Mixed	Mussel	Low P	10.8855
Mixed + Mussels Low P	30	96606	C	1	16:40	1	Mixed	Mussel	Low P	9.6606
Mixed - Mussels Low P	35	111081	C	1	16:41	1	Mixed	No Mussel	Low P	11.1081
Mixed - Mussels Low P	32	93199	C	1	16:49	1	Mixed	No Mussel	Low P	9.3199
Mixed + Mussels Low P	25	99543	C	1	16:58	1	Mixed	Mussel	Low P	9.9543
Mixed - Mussels High P	71	95417	C	2	17:44	3	Mixed	No Mussel	High P	9.5417
Mixed + Mussels High P	61	62865	C	2	17:54	3	Mixed	Mussel	High P	6.2865
Mixed - Mussels High P	69	108451	C	2	17:57	3	Mixed	No Mussel	High P	10.8451
Mixed + Mussels High P	65	112671	C	2	18:04	3	Mixed	Mussel	High P	11.2671
Mixed - Mussels High P	70	94861	C	2	18:10	3	Mixed	No Mussel	High P	9.4861
Mixed + Mussels High P	66	85754	C	2	18:11	3	Mixed	Mussel	High P	8.5754
Mixed - Mussels High P	68	85504	C	2	18:22	3	Mixed	No Mussel	High P	8.5504
Mixed - Mussels High P	67	78149	C	2	18:31	3	Mixed	No Mussel	High P	7.8149
Mixed + Mussels High P	63	96855	C	2	18:53	3	Mixed	Mussel	High P	9.6855
Mixed - Mussels High P	72	116542	C	2	18:55	3	Mixed	No Mussel	High P	11.6542
Mixed + Mussels High P	64	56206	C	2	19:01	3	Mixed	Mussel	High P	5.6206
Mixed + Mussels High P	62	53724	C	2	19:13	3	Mixed	Mussel	High P	5.3724
Mixed + Mussels Low P	28	82949	C	2	17:33	3	Mixed	Mussel	Low P	8.2949
Mixed - Mussels Low P	31	107428	C	2	17:36	3	Mixed	No Mussel	Low P	10.7428
Mixed + Mussels Low P	27	46296	C	2	17:39	3	Mixed	Mussel	Low P	4.6296
Mixed - Mussels Low P	36	112839	C	2	17:49	3	Mixed	No Mussel	Low P	11.2839
Mixed - Mussels Low P	33	109644	C	2	17:50	3	Mixed	No Mussel	Low P	10.9644
Mixed + Mussels Low P	26	100335	C	2	18:20	3	Mixed	Mussel	Low P	10.0335
Mixed - Mussels Low P	34	107332	C	2	18:47	3	Mixed	No Mussel	Low P	10.7332
Mixed + Mussels Low P	29	78593	C	2	18:48	3	Mixed	Mussel	Low P	7.8593
Mixed + Mussels Low P	30	46678	C	2	18:56	3	Mixed	Mussel	Low P	4.6678
Mixed - Mussels Low P	35	114576	C	2	18:58	3	Mixed	No Mussel	Low P	11.4576
Mixed - Mussels Low P	32	56627	C	2	19:06	3	Mixed	No Mussel	Low P	5.6627
Mixed + Mussels Low P	25	56068	C	2	19:16	3	Mixed	Mussel	Low P	5.6068
Mixed - Mussels High P	71	83293	C	3	19:43	5	Mixed	No Mussel	High P	8.3293
Mixed + Mussels High P	61	41549	C	3	19:55	5	Mixed	Mussel	High P	4.1549
Mixed - Mussels High P	69	95369	C	3	19:57	5	Mixed	No Mussel	High P	9.5369
Mixed + Mussels High P	65	125072	C	3	20:04	5	Mixed	Mussel	High P	12.5072
Mixed - Mussels High P	70	83043	C	3	20:10	5	Mixed	No Mussel	High P	8.3043
Mixed + Mussels High P	66	57696	C	3	20:12	5	Mixed	Mussel	High P	5.7696
Mixed - Mussels High P	68	57200	C	3	20:22	5	Mixed	No Mussel	High P	5.72
Mixed - Mussels High P	67	72567	C	3	20:30	5	Mixed	No Mussel	High P	7.2567
Mixed + Mussels High P	63	71343	C	3	20:51	5	Mixed	Mussel	High P	7.1343
Mixed - Mussels High P	72	124834	C	3	20:52	5	Mixed	No Mussel	High P	12.4834
Mixed + Mussels High P	64	46195	C	3	20:58	5	Mixed	Mussel	High P	4.6195
Mixed + Mussels High P	62	61404	C	3	21:10	5	Mixed	Mussel	High P	6.1404
Mixed + Mussels Low P	28	45554	C	3	19:34	5	Mixed	Mussel	Low P	4.5554
Mixed - Mussels Low P	31	109473	C	3	19:36	5	Mixed	No Mussel	Low P	10.9473
Mixed + Mussels Low P	27	51443	C	3	19:39	5	Mixed	Mussel	Low P	5.1443
Mixed - Mussels Low P	36	106752	C	3	19:49	5	Mixed	No Mussel	Low P	10.6752
Mixed - Mussels Low P	33	111329	C	3	19:51	5	Mixed	No Mussel	Low P	11.1329
Mixed + Mussels Low P	26	86513	C	3	20:21	5	Mixed	Mussel	Low P	8.6513
Mixed - Mussels Low P	34	95354	C	3	20:45	5	Mixed	No Mussel	Low P	9.5354
Mixed + Mussels Low P	29	66572	C	3	20:47	5	Mixed	Mussel	Low P	6.6572
Mixed + Mussels Low P	30	36260	C	3	20:53	5	Mixed	Mussel	Low P	3.626
Mixed - Mussels Low P	35	117047	C	3	20:55	5	Mixed	No Mussel	Low P	11.7047
Mixed - Mussels Low P	32	66780	C	3	21:02	5	Mixed	No Mussel	Low P	6.678
Mixed + Mussels Low P	25	43495	C	3	21:13	5	Mixed	Mussel	Low P	4.3495
Mixed - Mussels High P	71	19369	C	4	10:07	19	Mixed	No Mussel	High P	1.9369
Mixed + Mussels High P	61	14817	C	4	10:21	19	Mixed	Mussel	High P	1.4817
Mixed - Mussels High P	69	92159	C	4	10:24	19	Mixed	No Mussel	High P	9.2159
Mixed + Mussels High P	65	50617	C	4	10:33	19	Mixed	Mussel	High P	5.0617
Mixed - Mussels High P	70	96025	C	4	10:40	19	Mixed	No Mussel	High P	9.6025
Mixed + Mussels High P	66	2184	C	4	10:42	19	Mixed	Mussel	High P	0.2184
Mixed - Mussels High P	68	138254	C	4	10:55	19	Mixed	No Mussel	High P	13.8254
Mixed - Mussels High P	67	134779	C	4	11:04	19	Mixed	No Mussel	High P	13.4779
Mixed + Mussels High P	63	24178	C	4	11:27	19	Mixed	Mussel	High P	2.4178
Mixed - Mussels High P	72	165989	C	4	11:29	19	Mixed	No Mussel	High P	16.5989
Mixed + Mussels High P	64	87015	C	4	11:35	19	Mixed	Mussel	High P	8.7015
Mixed + Mussels High P	62	13094	C	4	11:48	19	Mixed	Mussel	High P	1.3094
Mixed + Mussels Low P	28	79142	C	4	09:55	19	Mixed	Mussel	Low P	7.9142
Mixed - Mussels Low P	31	94695	C	4	09:58	19	Mixed	No Mussel	Low P	9.4695
Mixed + Mussels Low P	27	141008	C	4	10:01	19	Mixed	Mussel	Low P	14.1008
Mixed - Mussels Low P	36	92217	C	4	10:15	19	Mixed	No Mussel	Low P	9.2217
Mixed - Mussels Low P	33	113164	C	4	10:16	19	Mixed	No Mussel	Low P	11.3164
Mixed + Mussels Low P	26	38909	C	4	10:53	19	Mixed	Mussel	Low P	3.8909
Mixed - Mussels Low P	34	135748	C	4	11:21	19	Mixed	No Mussel	Low P	13.5748
Mixed + Mussels Low P	29	146865	C	4	11:23	19	Mixed	Mussel	Low P	14.6865
Mixed + Mussels Low P	30	52396	C	4	11:30	19	Mixed	Mussel	Low P	5.2396
Mixed - Mussels Low P	35	115427	C	4	11:32	19	Mixed	No Mussel	Low P	11.5427
Mixed - Mussels Low P	32	168825	C	4	11:39	19	Mixed	No Mussel	Low P	16.8825
Mixed + Mussels Low P	25	69743	C	4	11:52	19	Mixed	Mussel	Low P	6.9743
Mixed - Mussels High P	71	186015	C	5	17:32	24	Mixed	No Mussel	High P	18.6015
Mixed + Mussels High P	61	15821	C	5	17:44	24	Mixed	Mussel	High P	1.5821
Mixed - Mussels High P	69	188476	C	5	17:47	24	Mixed	No Mussel	High P	18.8476
Mixed + Mussels High P	65	80286	C	5	17:55	24	Mixed	Mussel	High P	8.0286
Mixed - Mussels High P	70	192928	C	5	18:02	24	Mixed	No Mussel	High P	19.2928
Mixed + Mussels High P	66	105026	C	5	18:03	24	Mixed	Mussel	High P	10.5026
Mixed - Mussels High P	68	235752	C	5	18:15	24	Mixed	No Mussel	High P	23.5752
Mixed - Mussels High P	67	188221	C	5	18:24	24	Mixed	No Mussel	High P	18.8221
Mixed + Mussels High P	63	58427	C	5	18:48	24	Mixed	Mussel	High P	5.8427
Mixed - Mussels High P	72	218610	C	5	18:49	24	Mixed	No Mussel	High P	21.861
Mixed + Mussels High P	64	67584	C	5	18:55	24	Mixed	Mussel	High P	6.7584
Mixed + Mussels High P	62	53106	C	5	19:07	24	Mixed	Mussel	High P	5.3106
Mixed + Mussels Low P	28	17557	C	5	17:20	24	Mixed	Mussel	Low P	1.7557
Mixed - Mussels Low P	31	222029	C	5	17:23	24	Mixed	No Mussel	Low P	22.2029
Mixed + Mussels Low P	27	78297	C	5	17:27	24	Mixed	Mussel	Low P	7.8297
Mixed - Mussels Low P	36	179245	C	5	17:38	24	Mixed	No Mussel	Low P	17.9245
Mixed - Mussels Low P	33	178551	C	5	17:39	24	Mixed	No Mussel	Low P	17.8551
Mixed + Mussels Low P	26	16789	C	5	18:13	24	Mixed	Mussel	Low P	1.6789
Mixed - Mussels Low P	34	201672	C	5	18:41	24	Mixed	No Mussel	Low P	20.1672
Mixed + Mussels Low P	29	65016	C	5	18:42	24	Mixed	Mussel	Low P	6.5016
Mixed + Mussels Low P	30	44448	C	5	18:51	24	Mixed	Mussel	Low P	4.4448
Mixed - Mussels Low P	35	191537	C	5	18:52	24	Mixed	No Mussel	Low P	19.1537
Mixed - Mussels Low P	32	188059	C	5	19:00	24	Mixed	No Mussel	Low P	18.8059
Mixed + Mussels Low P	25	116091	C	5	19:10	24	Mixed	Mussel	Low P	11.6091
Mixed - Mussels High P	71	290050	C	6	11:24	40	Mixed	No Mussel	High P	29.005
Mixed + Mussels High P	61	55179	C	6	11:38	40	Mixed	Mussel	High P	5.5179
Mixed - Mussels High P	69	299167	C	6	11:41	40	Mixed	No Mussel	High P	29.9167
Mixed + Mussels High P	65	142389	C	6	11:49	40	Mixed	Mussel	High P	14.2389
Mixed - Mussels High P	70	299941	C	6	11:56	40	Mixed	No Mussel	High P	29.9941
Mixed + Mussels High P	66	148753	C	6	11:57	40	Mixed	Mussel	High P	14.8753
Mixed - Mussels High P	68	364818	C	6	12:09	40	Mixed	No Mussel	High P	36.4818
Mixed - Mussels High P	67	247458	C	6	12:19	40	Mixed	No Mussel	High P	24.7458
Mixed + Mussels High P	63	81650	C	6	12:49	40	Mixed	Mussel	High P	8.165
Mixed - Mussels High P	72	311334	C	6	12:50	40	Mixed	No Mussel	High P	31.1334
Mixed + Mussels High P	64	208629	C	6	12:56	40	Mixed	Mussel	High P	20.8629
Mixed + Mussels High P	62	78139	C	6	13:11	40	Mixed	Mussel	High P	7.8139
Mixed + Mussels Low P	28	129974	C	6	11:11	40	Mixed	Mussel	Low P	12.9974
Mixed - Mussels Low P	31	308715	C	6	11:17	40	Mixed	No Mussel	Low P	30.8715
Mixed + Mussels Low P	27	176310	C	6	11:20	40	Mixed	Mussel	Low P	17.631
Mixed - Mussels Low P	36	286958	C	6	11:31	40	Mixed	No Mussel	Low P	28.6958
Mixed - Mussels Low P	33	333977	C	6	11:32	40	Mixed	No Mussel	Low P	33.3977
Mixed + Mussels Low P	26	71851	C	6	12:08	40	Mixed	Mussel	Low P	7.1851
Mixed - Mussels Low P	34	289932	C	6	12:43	40	Mixed	No Mussel	Low P	28.9932
Mixed + Mussels Low P	29	99239	C	6	12:44	40	Mixed	Mussel	Low P	9.9239
Mixed + Mussels Low P	30	264576	C	6	12:52	40	Mixed	Mussel	Low P	26.4576
Mixed - Mussels Low P	35	292404	C	6	12:54	40	Mixed	No Mussel	Low P	29.2404
Mixed - Mussels Low P	32	341918	C	6	13:01	40	Mixed	No Mussel	Low P	34.1918
Mixed + Mussels Low P	25	92636	C	6	13:14	40	Mixed	Mussel	Low P	9.2636
Mixed - Mussels High P	71	352793	C	7	17:39	46	Mixed	No Mussel	High P	35.2793
Mixed + Mussels High P	61	81347	C	7	17:54	46	Mixed	Mussel	High P	8.1347
Mixed - Mussels High P	69	345954	C	7	17:58	46	Mixed	No Mussel	High P	34.5954
Mixed + Mussels High P	65	248011	C	7	18:08	46	Mixed	Mussel	High P	24.8011
Mixed - Mussels High P	70	343109	C	7	18:16	46	Mixed	No Mussel	High P	34.3109
Mixed + Mussels High P	66	274850	C	7	18:18	46	Mixed	Mussel	High P	27.485
Mixed - Mussels High P	68	359638	C	7	18:30	46	Mixed	No Mussel	High P	35.9638
Mixed - Mussels High P	67	274594	C	7	18:40	46	Mixed	No Mussel	High P	27.4594
Mixed + Mussels High P	63	180853	C	7	19:05	46	Mixed	Mussel	High P	18.0853
Mixed - Mussels High P	72	351681	C	7	19:06	46	Mixed	No Mussel	High P	35.1681
Mixed + Mussels High P	64	259136	C	7	19:12	46	Mixed	Mussel	High P	25.9136
Mixed + Mussels High P	62	139380	C	7	19:25	46	Mixed	Mussel	High P	13.938
Mixed + Mussels Low P	28	190241	C	7	17:27	46	Mixed	Mussel	Low P	19.0241
Mixed - Mussels Low P	31	360652	C	7	17:30	46	Mixed	No Mussel	Low P	36.0652
Mixed + Mussels Low P	27	161118	C	7	17:34	46	Mixed	Mussel	Low P	16.1118
Mixed - Mussels Low P	36	328189	C	7	17:47	46	Mixed	No Mussel	Low P	32.8189
Mixed - Mussels Low P	33	354164	C	7	17:49	46	Mixed	No Mussel	Low P	35.4164
Mixed + Mussels Low P	26	60724	C	7	18:28	46	Mixed	Mussel	Low P	6.0724
Mixed - Mussels Low P	34	344550	C	7	18:58	46	Mixed	No Mussel	Low P	34.455
Mixed + Mussels Low P	29	148310	C	7	19:00	46	Mixed	Mussel	Low P	14.831
Mixed + Mussels Low P	30	303886	C	7	19:08	46	Mixed	Mussel	Low P	30.3886
Mixed - Mussels Low P	35	348118	C	7	19:09	46	Mixed	No Mussel	Low P	34.8118
Mixed - Mussels Low P	32	333134	C	7	19:17	46	Mixed	No Mussel	Low P	33.3134
Mixed + Mussels Low P	25	192556	C	7	19:28	46	Mixed	Mussel	Low P	19.2556
Mixed - Mussels High P	71	363614	C	8	11:28	64	Mixed	No Mussel	High P	36.3614
Mixed + Mussels High P	61	170218	C	8	11:43	64	Mixed	Mussel	High P	17.0218
Mixed - Mussels High P	69	371610	C	8	11:48	64	Mixed	No Mussel	High P	37.161
Mixed + Mussels High P	65	311629	C	8	11:59	64	Mixed	Mussel	High P	31.1629
Mixed - Mussels High P	70	372796	C	8	12:07	64	Mixed	No Mussel	High P	37.2796
Mixed + Mussels High P	66	354593	C	8	12:09	64	Mixed	Mussel	High P	35.4593
Mixed - Mussels High P	68	333771	C	8	12:22	64	Mixed	No Mussel	High P	33.3771
Mixed - Mussels High P	67	230296	C	8	12:34	64	Mixed	No Mussel	High P	23.0296
Mixed + Mussels High P	63	325919	C	8	12:59	64	Mixed	Mussel	High P	32.5919
Mixed - Mussels High P	72	386969	C	8	13:00	64	Mixed	No Mussel	High P	38.6969
Mixed + Mussels High P	64	261099	C	8	13:07	64	Mixed	Mussel	High P	26.1099
Mixed + Mussels High P	62	157065	C	8	13:20	64	Mixed	Mussel	High P	15.7065
Mixed + Mussels Low P	28	248840	C	8	11:15	64	Mixed	Mussel	Low P	24.884
Mixed - Mussels Low P	31	384966	C	8	11:19	64	Mixed	No Mussel	Low P	38.4966
Mixed + Mussels Low P	27	317026	C	8	11:23	64	Mixed	Mussel	Low P	31.7026
Mixed - Mussels Low P	36	360484	C	8	11:36	64	Mixed	No Mussel	Low P	36.0484
Mixed - Mussels Low P	33	341539	C	8	11:38	64	Mixed	No Mussel	Low P	34.1539
Mixed + Mussels Low P	26	87611	C	8	12:20	64	Mixed	Mussel	Low P	8.7611
Mixed - Mussels Low P	34	344023	C	8	12:51	64	Mixed	No Mussel	Low P	34.4023
Mixed + Mussels Low P	29	230776	C	8	12:53	64	Mixed	Mussel	Low P	23.0776
Mixed + Mussels Low P	30	330136	C	8	13:01	64	Mixed	Mussel	Low P	33.0136
Mixed - Mussels Low P	35	351463	C	8	13:03	64	Mixed	No Mussel	Low P	35.1463
Mixed - Mussels Low P	32	340821	C	8	13:12	64	Mixed	No Mussel	Low P	34.0821
Mixed + Mussels Low P	25	366657	C	8	13:23	64	Mixed	Mussel	Low P	36.6657
Mixed - Mussels High P	71	368055	C	9	17:53	70	Mixed	No Mussel	High P	36.8055
Mixed + Mussels High P	61	341970	C	9	18:07	70	Mixed	Mussel	High P	34.197
Mixed - Mussels High P	69	351832	C	9	18:11	70	Mixed	No Mussel	High P	35.1832
Mixed + Mussels High P	65	255688	C	9	18:23	70	Mixed	Mussel	High P	25.5688
Mixed - Mussels High P	70	352665	C	9	18:30	70	Mixed	No Mussel	High P	35.2665
Mixed + Mussels High P	66	325571	C	9	18:32	70	Mixed	Mussel	High P	32.5571
Mixed - Mussels High P	68	318180	C	9	18:44	70	Mixed	No Mussel	High P	31.818
Mixed - Mussels High P	67	317958	C	9	18:55	70	Mixed	No Mussel	High P	31.7958
Mixed + Mussels High P	63	348340	C	9	19:20	70	Mixed	Mussel	High P	34.834
Mixed - Mussels High P	72	353358	C	9	19:22	70	Mixed	No Mussel	High P	35.3358
Mixed + Mussels High P	64	351565	C	9	19:28	70	Mixed	Mussel	High P	35.1565
Mixed + Mussels High P	62	357106	C	9	19:43	70	Mixed	Mussel	High P	35.7106
Mixed + Mussels Low P	28	346741	C	9	17:40	70	Mixed	Mussel	Low P	34.6741
Mixed - Mussels Low P	31	369011	C	9	17:44	70	Mixed	No Mussel	Low P	36.9011
Mixed + Mussels Low P	27	356043	C	9	17:47	70	Mixed	Mussel	Low P	35.6043
Mixed - Mussels Low P	36	351623	C	9	18:00	70	Mixed	No Mussel	Low P	35.1623
Mixed - Mussels Low P	33	334467	C	9	18:02	70	Mixed	No Mussel	Low P	33.4467
Mixed + Mussels Low P	26	173289	C	9	18:43	70	Mixed	Mussel	Low P	17.3289
Mixed - Mussels Low P	34	363019	C	9	19:13	70	Mixed	No Mussel	Low P	36.3019
Mixed + Mussels Low P	29	254377	C	9	19:15	70	Mixed	Mussel	Low P	25.4377
Mixed + Mussels Low P	30	360952	C	9	19:23	70	Mixed	Mussel	Low P	36.0952
Mixed - Mussels Low P	35	353794	C	9	19:25	70	Mixed	No Mussel	Low P	35.3794
Mixed - Mussels Low P	32	292716	C	9	19:35	70	Mixed	No Mussel	Low P	29.2716
Mixed + Mussels Low P	25	358217	C	9	19:46	70	Mixed	Mussel	Low P	35.8217
Mixed - Mussels High P	71	360883	C	10	10:24	84	Mixed	No Mussel	High P	36.0883
Mixed + Mussels High P	61	286631	C	10	10:41	84	Mixed	Mussel	High P	28.6631
Mixed - Mussels High P	69	297478	C	10	10:45	84	Mixed	No Mussel	High P	29.7478
Mixed + Mussels High P	65	202399	C	10	10:57	84	Mixed	Mussel	High P	20.2399
Mixed - Mussels High P	70	323063	C	10	11:05	84	Mixed	No Mussel	High P	32.3063
Mixed + Mussels High P	66	309829	C	10	11:07	84	Mixed	Mussel	High P	30.9829
Mixed - Mussels High P	68	281727	C	10	11:19	84	Mixed	No Mussel	High P	28.1727
Mixed - Mussels High P	67	306364	C	10	11:36	84	Mixed	No Mussel	High P	30.6364
Mixed + Mussels High P	63	313905	C	10	12:07	84	Mixed	Mussel	High P	31.3905
Mixed - Mussels High P	72	338762	C	10	12:08	84	Mixed	No Mussel	High P	33.8762
Mixed + Mussels High P	64	212039	C	10	12:14	84	Mixed	Mussel	High P	21.2039
Mixed + Mussels High P	62	304426	C	10	12:33	84	Mixed	Mussel	High P	30.4426
Mixed + Mussels Low P	28	270661	C	10	10:10	84	Mixed	Mussel	Low P	27.0661
Mixed - Mussels Low P	31	346732	C	10	10:15	84	Mixed	No Mussel	Low P	34.6732
Mixed + Mussels Low P	27	313532	C	10	10:19	84	Mixed	Mussel	Low P	31.3532
Mixed - Mussels Low P	36	299310	C	10	10:35	84	Mixed	No Mussel	Low P	29.931
Mixed - Mussels Low P	33	314740	C	10	10:36	84	Mixed	No Mussel	Low P	31.474
Mixed + Mussels Low P	26	90011	C	10	11:17	84	Mixed	Mussel	Low P	9.0011
Mixed - Mussels Low P	34	359677	C	10	11:57	84	Mixed	No Mussel	Low P	35.9677
Mixed + Mussels Low P	29	215250	C	10	11:59	84	Mixed	Mussel	Low P	21.525
Mixed + Mussels Low P	30	251112	C	10	12:10	84	Mixed	Mussel	Low P	25.1112
Mixed - Mussels Low P	35	345458	C	10	12:11	84	Mixed	No Mussel	Low P	34.5458
Mixed - Mussels Low P	32	248170	C	10	12:20	84	Mixed	No Mussel	Low P	24.817
Mixed + Mussels Low P	25	355220	C	10	12:31	84	Mixed	Mussel	Low P	35.522
Mixed - Mussels High P	71	162138	S	1	15:26	1	Mixed	No Mussel	High P	16.2138
Mixed + Mussels High P	61	153883	S	1	15:40	1	Mixed	Mussel	High P	15.3883
Mixed - Mussels High P	69	159288	S	1	15:43	1	Mixed	No Mussel	High P	15.9288
Mixed + Mussels High P	65	151739	S	1	15:50	1	Mixed	Mussel	High P	15.1739
Mixed - Mussels High P	70	155207	S	1	15:57	1	Mixed	No Mussel	High P	15.5207
Mixed + Mussels High P	66	146110	S	1	15:59	1	Mixed	Mussel	High P	14.611
Mixed - Mussels High P	68	155413	S	1	16:09	1	Mixed	No Mussel	High P	15.5413
Mixed - Mussels High P	67	158359	S	1	16:18	1	Mixed	No Mussel	High P	15.8359
Mixed + Mussels High P	63	135254	S	1	16:37	1	Mixed	Mussel	High P	13.5254
Mixed - Mussels High P	72	152697	S	1	16:38	1	Mixed	No Mussel	High P	15.2697
Mixed + Mussels High P	64	152595	S	1	16:44	1	Mixed	Mussel	High P	15.2595
Mixed + Mussels High P	62	131870	S	1	16:55	1	Mixed	Mussel	High P	13.187
Mixed + Mussels Low P	28	143038	S	1	15:15	1	Mixed	Mussel	Low P	14.3038
Mixed - Mussels Low P	31	153383	S	1	15:19	1	Mixed	No Mussel	Low P	15.3383
Mixed + Mussels Low P	27	148920	S	1	15:22	1	Mixed	Mussel	Low P	14.892
Mixed - Mussels Low P	36	155438	S	1	15:31	1	Mixed	No Mussel	Low P	15.5438
Mixed - Mussels Low P	33	144823	S	1	15:35	1	Mixed	No Mussel	Low P	14.4823
Mixed + Mussels Low P	26	145697	S	1	16:08	1	Mixed	Mussel	Low P	14.5697
Mixed - Mussels Low P	34	149590	S	1	16:32	1	Mixed	No Mussel	Low P	14.959
Mixed + Mussels Low P	29	145665	S	1	16:34	1	Mixed	Mussel	Low P	14.5665
Mixed + Mussels Low P	30	144490	S	1	16:40	1	Mixed	Mussel	Low P	14.449
Mixed - Mussels Low P	35	158517	S	1	16:41	1	Mixed	No Mussel	Low P	15.8517
Mixed - Mussels Low P	32	145343	S	1	16:49	1	Mixed	No Mussel	Low P	14.5343
Mixed + Mussels Low P	25	142749	S	1	16:58	1	Mixed	Mussel	Low P	14.2749
Mixed - Mussels High P	71	157015	S	2	17:44	3	Mixed	No Mussel	High P	15.7015
Mixed + Mussels High P	61	140421	S	2	17:54	3	Mixed	Mussel	High P	14.0421
Mixed - Mussels High P	69	160726	S	2	17:57	3	Mixed	No Mussel	High P	16.0726
Mixed + Mussels High P	65	134778	S	2	18:04	3	Mixed	Mussel	High P	13.4778
Mixed - Mussels High P	70	162366	S	2	18:10	3	Mixed	No Mussel	High P	16.2366
Mixed + Mussels High P	66	150777	S	2	18:11	3	Mixed	Mussel	High P	15.0777
Mixed - Mussels High P	68	161608	S	2	18:22	3	Mixed	No Mussel	High P	16.1608
Mixed - Mussels High P	67	148126	S	2	18:31	3	Mixed	No Mussel	High P	14.8126
Mixed + Mussels High P	63	134122	S	2	18:53	3	Mixed	Mussel	High P	13.4122
Mixed - Mussels High P	72	156533	S	2	18:55	3	Mixed	No Mussel	High P	15.6533
Mixed + Mussels High P	64	142547	S	2	19:01	3	Mixed	Mussel	High P	14.2547
Mixed + Mussels High P	62	110883	S	2	19:13	3	Mixed	Mussel	High P	11.0883
Mixed + Mussels Low P	28	129916	S	2	17:33	3	Mixed	Mussel	Low P	12.9916
Mixed - Mussels Low P	31	160765	S	2	17:36	3	Mixed	No Mussel	Low P	16.0765
Mixed + Mussels Low P	27	129939	S	2	17:39	3	Mixed	Mussel	Low P	12.9939
Mixed - Mussels Low P	36	165515	S	2	17:49	3	Mixed	No Mussel	Low P	16.5515
Mixed - Mussels Low P	33	148421	S	2	17:50	3	Mixed	No Mussel	Low P	14.8421
Mixed + Mussels Low P	26	152222	S	2	18:20	3	Mixed	Mussel	Low P	15.2222
Mixed - Mussels Low P	34	158425	S	2	18:47	3	Mixed	No Mussel	Low P	15.8425
Mixed + Mussels Low P	29	136062	S	2	18:48	3	Mixed	Mussel	Low P	13.6062
Mixed + Mussels Low P	30	98872	S	2	18:56	3	Mixed	Mussel	Low P	9.8872
Mixed - Mussels Low P	35	170176	S	2	18:58	3	Mixed	No Mussel	Low P	17.0176
Mixed - Mussels Low P	32	104247	S	2	19:06	3	Mixed	No Mussel	Low P	10.4247
Mixed + Mussels Low P	25	126548	S	2	19:16	3	Mixed	Mussel	Low P	12.6548
Mixed - Mussels High P	71	153117	S	3	19:43	5	Mixed	No Mussel	High P	15.3117
Mixed + Mussels High P	61	133055	S	3	19:55	5	Mixed	Mussel	High P	13.3055
Mixed - Mussels High P	69	164613	S	3	19:57	5	Mixed	No Mussel	High P	16.4613
Mixed + Mussels High P	65	185921	S	3	20:04	5	Mixed	Mussel	High P	18.5921
Mixed - Mussels High P	70	158460	S	3	20:10	5	Mixed	No Mussel	High P	15.846
Mixed + Mussels High P	66	132302	S	3	20:12	5	Mixed	Mussel	High P	13.2302
Mixed - Mussels High P	68	158128	S	3	20:22	5	Mixed	No Mussel	High P	15.8128
Mixed - Mussels High P	67	139227	S	3	20:30	5	Mixed	No Mussel	High P	13.9227
Mixed + Mussels High P	63	127203	S	3	20:51	5	Mixed	Mussel	High P	12.7203
Mixed - Mussels High P	72	175248	S	3	20:52	5	Mixed	No Mussel	High P	17.5248
Mixed + Mussels High P	64	134027	S	3	20:58	5	Mixed	Mussel	High P	13.4027
Mixed + Mussels High P	62	126569	S	3	21:10	5	Mixed	Mussel	High P	12.6569
Mixed + Mussels Low P	28	113825	S	3	19:34	5	Mixed	Mussel	Low P	11.3825
Mixed - Mussels Low P	31	162939	S	3	19:36	5	Mixed	No Mussel	Low P	16.2939
Mixed + Mussels Low P	27	132230	S	3	19:39	5	Mixed	Mussel	Low P	13.223
Mixed - Mussels Low P	36	168443	S	3	19:49	5	Mixed	No Mussel	Low P	16.8443
Mixed - Mussels Low P	33	148073	S	3	19:51	5	Mixed	No Mussel	Low P	14.8073
Mixed + Mussels Low P	26	156598	S	3	20:21	5	Mixed	Mussel	Low P	15.6598
Mixed - Mussels Low P	34	145218	S	3	20:45	5	Mixed	No Mussel	Low P	14.5218
Mixed + Mussels Low P	29	136607	S	3	20:47	5	Mixed	Mussel	Low P	13.6607
Mixed + Mussels Low P	30	80613	S	3	20:53	5	Mixed	Mussel	Low P	8.0613
Mixed - Mussels Low P	35	175815	S	3	20:55	5	Mixed	No Mussel	Low P	17.5815
Mixed - Mussels Low P	32	90102	S	3	21:02	5	Mixed	No Mussel	Low P	9.0102
Mixed + Mussels Low P	25	117449	S	3	21:13	5	Mixed	Mussel	Low P	11.7449
Mixed - Mussels High P	71	28657	S	4	10:07	19	Mixed	No Mussel	High P	2.8657
Mixed + Mussels High P	61	41016	S	4	10:21	19	Mixed	Mussel	High P	4.1016
Mixed - Mussels High P	69	86687	S	4	10:24	19	Mixed	No Mussel	High P	8.6687
Mixed + Mussels High P	65	96632	S	4	10:33	19	Mixed	Mussel	High P	9.6632
Mixed - Mussels High P	70	82604	S	4	10:40	19	Mixed	No Mussel	High P	8.2604
Mixed + Mussels High P	66	28313	S	4	10:42	19	Mixed	Mussel	High P	2.8313
Mixed - Mussels High P	68	105626	S	4	10:55	19	Mixed	No Mussel	High P	10.5626
Mixed - Mussels High P	67	106445	S	4	11:04	19	Mixed	No Mussel	High P	10.6445
Mixed + Mussels High P	63	30353	S	4	11:27	19	Mixed	Mussel	High P	3.0353
Mixed - Mussels High P	72	129402	S	4	11:29	19	Mixed	No Mussel	High P	12.9402
Mixed + Mussels High P	64	78037	S	4	11:35	19	Mixed	Mussel	High P	7.8037
Mixed + Mussels High P	62	34883	S	4	11:48	19	Mixed	Mussel	High P	3.4883
Mixed + Mussels Low P	28	80151	S	4	09:55	19	Mixed	Mussel	Low P	8.0151
Mixed - Mussels Low P	31	85934	S	4	09:58	19	Mixed	No Mussel	Low P	8.5934
Mixed + Mussels Low P	27	150124	S	4	10:01	19	Mixed	Mussel	Low P	15.0124
Mixed - Mussels Low P	36	88002	S	4	10:15	19	Mixed	No Mussel	Low P	8.8002
Mixed - Mussels Low P	33	95112	S	4	10:16	19	Mixed	No Mussel	Low P	9.5112
Mixed + Mussels Low P	26	65232	S	4	10:53	19	Mixed	Mussel	Low P	6.5232
Mixed - Mussels Low P	34	98662	S	4	11:21	19	Mixed	No Mussel	Low P	9.8662
Mixed + Mussels Low P	29	120240	S	4	11:23	19	Mixed	Mussel	Low P	12.024
Mixed + Mussels Low P	30	39400	S	4	11:30	19	Mixed	Mussel	Low P	3.94
Mixed - Mussels Low P	35	89197	S	4	11:32	19	Mixed	No Mussel	Low P	8.9197
Mixed - Mussels Low P	32	102175	S	4	11:39	19	Mixed	No Mussel	Low P	10.2175
Mixed + Mussels Low P	25	64065	S	4	11:52	19	Mixed	Mussel	Low P	6.4065
Mixed - Mussels High P	71	128628	S	5	17:32	24	Mixed	No Mussel	High P	12.8628
Mixed + Mussels High P	61	29743	S	5	17:44	24	Mixed	Mussel	High P	2.9743
Mixed - Mussels High P	69	113961	S	5	17:47	24	Mixed	No Mussel	High P	11.3961
Mixed + Mussels High P	65	72054	S	5	17:55	24	Mixed	Mussel	High P	7.2054
Mixed - Mussels High P	70	109106	S	5	18:02	24	Mixed	No Mussel	High P	10.9106
Mixed + Mussels High P	66	72454	S	5	18:03	24	Mixed	Mussel	High P	7.2454
Mixed - Mussels High P	68	128936	S	5	18:15	24	Mixed	No Mussel	High P	12.8936
Mixed - Mussels High P	67	114282	S	5	18:24	24	Mixed	No Mussel	High P	11.4282
Mixed + Mussels High P	63	50620	S	5	18:48	24	Mixed	Mussel	High P	5.062
Mixed - Mussels High P	72	126793	S	5	18:49	24	Mixed	No Mussel	High P	12.6793
Mixed + Mussels High P	64	54124	S	5	18:55	24	Mixed	Mussel	High P	5.4124
Mixed + Mussels High P	62	54386	S	5	19:07	24	Mixed	Mussel	High P	5.4386
Mixed + Mussels Low P	28	28203	S	5	17:20	24	Mixed	Mussel	Low P	2.8203
Mixed - Mussels Low P	31	119956	S	5	17:23	24	Mixed	No Mussel	Low P	11.9956
Mixed + Mussels Low P	27	66607	S	5	17:27	24	Mixed	Mussel	Low P	6.6607
Mixed - Mussels Low P	36	102875	S	5	17:38	24	Mixed	No Mussel	Low P	10.2875
Mixed - Mussels Low P	33	94831	S	5	17:39	24	Mixed	No Mussel	Low P	9.4831
Mixed + Mussels Low P	26	36888	S	5	18:13	24	Mixed	Mussel	Low P	3.6888
Mixed - Mussels Low P	34	107639	S	5	18:41	24	Mixed	No Mussel	Low P	10.7639
Mixed + Mussels Low P	29	62620	S	5	18:42	24	Mixed	Mussel	Low P	6.262
Mixed + Mussels Low P	30	23956	S	5	18:51	24	Mixed	Mussel	Low P	2.3956
Mixed - Mussels Low P	35	102781	S	5	18:52	24	Mixed	No Mussel	Low P	10.2781
Mixed - Mussels Low P	32	82235	S	5	19:00	24	Mixed	No Mussel	Low P	8.2235
Mixed + Mussels Low P	25	82570	S	5	19:10	24	Mixed	Mussel	Low P	8.257
Mixed - Mussels High P	71	168034	S	6	11:24	40	Mixed	No Mussel	High P	16.8034
Mixed + Mussels High P	61	17251	S	6	11:38	40	Mixed	Mussel	High P	1.7251
Mixed - Mussels High P	69	146473	S	6	11:41	40	Mixed	No Mussel	High P	14.6473
Mixed + Mussels High P	65	55802	S	6	11:49	40	Mixed	Mussel	High P	5.5802
Mixed - Mussels High P	70	142699	S	6	11:56	40	Mixed	No Mussel	High P	14.2699
Mixed + Mussels High P	66	45536	S	6	11:57	40	Mixed	Mussel	High P	4.5536
Mixed - Mussels High P	68	137127	S	6	12:09	40	Mixed	No Mussel	High P	13.7127
Mixed - Mussels High P	67	85100	S	6	12:19	40	Mixed	No Mussel	High P	8.51
Mixed + Mussels High P	63	44666	S	6	12:49	40	Mixed	Mussel	High P	4.4666
Mixed - Mussels High P	72	151874	S	6	12:50	40	Mixed	No Mussel	High P	15.1874
Mixed + Mussels High P	64	59534	S	6	12:56	40	Mixed	Mussel	High P	5.9534
Mixed + Mussels High P	62	35685	S	6	13:11	40	Mixed	Mussel	High P	3.5685
Mixed + Mussels Low P	28	38061	S	6	11:11	40	Mixed	Mussel	Low P	3.8061
Mixed - Mussels Low P	31	146736	S	6	11:17	40	Mixed	No Mussel	Low P	14.6736
Mixed + Mussels Low P	27	79428	S	6	11:20	40	Mixed	Mussel	Low P	7.9428
Mixed - Mussels Low P	36	121458	S	6	11:31	40	Mixed	No Mussel	Low P	12.1458
Mixed - Mussels Low P	33	122622	S	6	11:32	40	Mixed	No Mussel	Low P	12.2622
Mixed + Mussels Low P	26	21430	S	6	12:08	40	Mixed	Mussel	Low P	2.143
Mixed - Mussels Low P	34	117693	S	6	12:43	40	Mixed	No Mussel	Low P	11.7693
Mixed + Mussels Low P	29	51389	S	6	12:44	40	Mixed	Mussel	Low P	5.1389
Mixed + Mussels Low P	30	98383	S	6	12:52	40	Mixed	Mussel	Low P	9.8383
Mixed - Mussels Low P	35	112615	S	6	12:54	40	Mixed	No Mussel	Low P	11.2615
Mixed - Mussels Low P	32	79571	S	6	13:01	40	Mixed	No Mussel	Low P	7.9571
Mixed + Mussels Low P	25	38278	S	6	13:14	40	Mixed	Mussel	Low P	3.8278
Mixed - Mussels High P	71	201635	S	7	17:39	46	Mixed	No Mussel	High P	20.1635
Mixed + Mussels High P	61	19007	S	7	17:54	46	Mixed	Mussel	High P	1.9007
Mixed - Mussels High P	69	177492	S	7	17:58	46	Mixed	No Mussel	High P	17.7492
Mixed + Mussels High P	65	87887	S	7	18:08	46	Mixed	Mussel	High P	8.7887
Mixed - Mussels High P	70	176696	S	7	18:16	46	Mixed	No Mussel	High P	17.6696
Mixed + Mussels High P	66	69243	S	7	18:18	46	Mixed	Mussel	High P	6.9243
Mixed - Mussels High P	68	164699	S	7	18:30	46	Mixed	No Mussel	High P	16.4699
Mixed - Mussels High P	67	92954	S	7	18:40	46	Mixed	No Mussel	High P	9.2954
Mixed + Mussels High P	63	104593	S	7	19:05	46	Mixed	Mussel	High P	10.4593
Mixed - Mussels High P	72	177201	S	7	19:06	46	Mixed	No Mussel	High P	17.7201
Mixed + Mussels High P	64	72257	S	7	19:12	46	Mixed	Mussel	High P	7.2257
Mixed + Mussels High P	62	74375	S	7	19:25	46	Mixed	Mussel	High P	7.4375
Mixed + Mussels Low P	28	44181	S	7	17:27	46	Mixed	Mussel	Low P	4.4181
Mixed - Mussels Low P	31	169170	S	7	17:30	46	Mixed	No Mussel	Low P	16.917
Mixed + Mussels Low P	27	63608	S	7	17:34	46	Mixed	Mussel	Low P	6.3608
Mixed - Mussels Low P	36	128444	S	7	17:47	46	Mixed	No Mussel	Low P	12.8444
Mixed - Mussels Low P	33	147108	S	7	17:49	46	Mixed	No Mussel	Low P	14.7108
Mixed + Mussels Low P	26	10991	S	7	18:28	46	Mixed	Mussel	Low P	1.0991
Mixed - Mussels Low P	34	130955	S	7	18:58	46	Mixed	No Mussel	Low P	13.0955
Mixed + Mussels Low P	29	71952	S	7	19:00	46	Mixed	Mussel	Low P	7.1952
Mixed + Mussels Low P	30	107572	S	7	19:08	46	Mixed	Mussel	Low P	10.7572
Mixed - Mussels Low P	35	131238	S	7	19:09	46	Mixed	No Mussel	Low P	13.1238
Mixed - Mussels Low P	32	59284	S	7	19:17	46	Mixed	No Mussel	Low P	5.9284
Mixed + Mussels Low P	25	72136	S	7	19:28	46	Mixed	Mussel	Low P	7.2136
Mixed - Mussels High P	71	247747	S	8	11:28	64	Mixed	No Mussel	High P	24.7747
Mixed + Mussels High P	61	26985	S	8	11:43	64	Mixed	Mussel	High P	2.6985
Mixed - Mussels High P	69	305875	S	8	11:48	64	Mixed	No Mussel	High P	30.5875
Mixed + Mussels High P	65	196730	S	8	11:59	64	Mixed	Mussel	High P	19.673
Mixed - Mussels High P	70	301227	S	8	12:07	64	Mixed	No Mussel	High P	30.1227
Mixed + Mussels High P	66	57693	S	8	12:09	64	Mixed	Mussel	High P	5.7693
Mixed - Mussels High P	68	246306	S	8	12:22	64	Mixed	No Mussel	High P	24.6306
Mixed - Mussels High P	67	39808	S	8	12:34	64	Mixed	No Mussel	High P	3.9808
Mixed + Mussels High P	63	164473	S	8	12:59	64	Mixed	Mussel	High P	16.4473
Mixed - Mussels High P	72	250445	S	8	13:00	64	Mixed	No Mussel	High P	25.0445
Mixed + Mussels High P	64	18480	S	8	13:07	64	Mixed	Mussel	High P	1.848
Mixed + Mussels High P	62	31197	S	8	13:20	64	Mixed	Mussel	High P	3.1197
Mixed + Mussels Low P	28	20599	S	8	11:15	64	Mixed	Mussel	Low P	2.0599
Mixed - Mussels Low P	31	257684	S	8	11:19	64	Mixed	No Mussel	Low P	25.7684
Mixed + Mussels Low P	27	99105	S	8	11:23	64	Mixed	Mussel	Low P	9.9105
Mixed - Mussels Low P	36	131957	S	8	11:36	64	Mixed	No Mussel	Low P	13.1957
Mixed - Mussels Low P	33	195747	S	8	11:38	64	Mixed	No Mussel	Low P	19.5747
Mixed + Mussels Low P	26	9723	S	8	12:20	64	Mixed	Mussel	Low P	0.9723
Mixed - Mussels Low P	34	149986	S	8	12:51	64	Mixed	No Mussel	Low P	14.9986
Mixed + Mussels Low P	29	72555	S	8	12:53	64	Mixed	Mussel	Low P	7.2555
Mixed + Mussels Low P	30	84911	S	8	13:01	64	Mixed	Mussel	Low P	8.4911
Mixed - Mussels Low P	35	144035	S	8	13:03	64	Mixed	No Mussel	Low P	14.4035
Mixed - Mussels Low P	32	73513	S	8	13:12	64	Mixed	No Mussel	Low P	7.3513
Mixed + Mussels Low P	25	180303	S	8	13:23	64	Mixed	Mussel	Low P	18.0303
Mixed - Mussels High P	71	239046	S	9	17:53	70	Mixed	No Mussel	High P	23.9046
Mixed + Mussels High P	61	66209	S	9	18:07	70	Mixed	Mussel	High P	6.6209
Mixed - Mussels High P	69	347779	S	9	18:11	70	Mixed	No Mussel	High P	34.7779
Mixed + Mussels High P	65	313351	S	9	18:23	70	Mixed	Mussel	High P	31.3351
Mixed - Mussels High P	70	355433	S	9	18:30	70	Mixed	No Mussel	High P	35.5433
Mixed + Mussels High P	66	259686	S	9	18:32	70	Mixed	Mussel	High P	25.9686
Mixed - Mussels High P	68	280205	S	9	18:44	70	Mixed	No Mussel	High P	28.0205
Mixed - Mussels High P	67	318327	S	9	18:55	70	Mixed	No Mussel	High P	31.8327
Mixed + Mussels High P	63	144002	S	9	19:20	70	Mixed	Mussel	High P	14.4002
Mixed - Mussels High P	72	342717	S	9	19:22	70	Mixed	No Mussel	High P	34.2717
Mixed + Mussels High P	64	76574	S	9	19:28	70	Mixed	Mussel	High P	7.6574
Mixed + Mussels High P	62	128068	S	9	19:43	70	Mixed	Mussel	High P	12.8068
Mixed + Mussels Low P	28	112943	S	9	13:40	70	Mixed	Mussel	Low P	11.2943
Mixed - Mussels Low P	31	322513	S	9	17:44	70	Mixed	No Mussel	Low P	32.2513
Mixed + Mussels Low P	27	147576	S	9	17:47	70	Mixed	Mussel	Low P	14.7576
Mixed - Mussels Low P	36	303713	S	9	18:00	70	Mixed	No Mussel	Low P	30.3713
Mixed - Mussels Low P	33	282783	S	9	18:02	70	Mixed	No Mussel	Low P	28.2783
Mixed + Mussels Low P	26	29366	S	9	18:43	70	Mixed	Mussel	Low P	2.9366
Mixed - Mussels Low P	34	235999	S	9	19:13	70	Mixed	No Mussel	Low P	23.5999
Mixed + Mussels Low P	29	72603	S	9	19:15	70	Mixed	Mussel	Low P	7.2603
Mixed + Mussels Low P	30	102553	S	9	19:23	70	Mixed	Mussel	Low P	10.2553
Mixed - Mussels Low P	35	250030	S	9	19:25	70	Mixed	No Mussel	Low P	25.003
Mixed - Mussels Low P	32	236746	S	9	19:35	70	Mixed	No Mussel	Low P	23.6746
Mixed + Mussels Low P	25	124644	S	9	19:46	70	Mixed	Mussel	Low P	12.4644
Mixed - Mussels High P	71	344904	S	10	10:24	84	Mixed	No Mussel	High P	34.4904
Mixed + Mussels High P	61	28978	S	10	10:41	84	Mixed	Mussel	High P	2.8978
Mixed - Mussels High P	69	373098	S	10	10:45	84	Mixed	No Mussel	High P	37.3098
Mixed + Mussels High P	65	353125	S	10	10:57	84	Mixed	Mussel	High P	35.3125
Mixed - Mussels High P	70	357916	S	10	11:05	84	Mixed	No Mussel	High P	35.7916
Mixed + Mussels High P	66	58611	S	10	11:07	84	Mixed	Mussel	High P	5.8611
Mixed - Mussels High P	68	380092	S	10	11:19	84	Mixed	No Mussel	High P	38.0092
Mixed - Mussels High P	67	318259	S	10	11:36	84	Mixed	No Mussel	High P	31.8259
Mixed + Mussels High P	63	293424	S	10	12:07	84	Mixed	Mussel	High P	29.3424
Mixed - Mussels High P	72	360900	S	10	12:08	84	Mixed	No Mussel	High P	36.09
Mixed + Mussels High P	64	12090	S	10	12:14	84	Mixed	Mussel	High P	1.209
Mixed + Mussels High P	62	50504	S	10	12:33	84	Mixed	Mussel	High P	5.0504
Mixed + Mussels Low P	28	49266	S	10	10:10	84	Mixed	Mussel	Low P	4.9266
Mixed - Mussels Low P	31	350174	S	10	10:15	84	Mixed	No Mussel	Low P	35.0174
Mixed + Mussels Low P	27	174137	S	10	10:19	84	Mixed	Mussel	Low P	17.4137
Mixed - Mussels Low P	36	377444	S	10	10:35	84	Mixed	No Mussel	Low P	37.7444
Mixed - Mussels Low P	33	364005	S	10	10:36	84	Mixed	No Mussel	Low P	36.4005
Mixed + Mussels Low P	26	12243	S	10	11:17	84	Mixed	Mussel	Low P	1.2243
Mixed - Mussels Low P	34	303745	S	10	11:57	84	Mixed	No Mussel	Low P	30.3745
Mixed + Mussels Low P	29	60879	S	10	11:59	84	Mixed	Mussel	Low P	6.0879
Mixed + Mussels Low P	30	66139	S	10	12:10	84	Mixed	Mussel	Low P	6.6139
Mixed - Mussels Low P	35	316335	S	10	12:11	84	Mixed	No Mussel	Low P	31.6335
Mixed - Mussels Low P	32	336117	S	10	12:20	84	Mixed	No Mussel	Low P	33.6117
Mixed + Mussels Low P	25	142188	S	10	12:31	84	Mixed	Mussel	Low P	14.2188
Syenechocystis - Mussels High P	58	167776	S	1	15:17	1	Synechocystis	No Mussel	High P	16.7776
Syenechocystis - Mussels High P	56	153125	S	1	15:20	1	Synechocystis	No Mussel	High P	15.3125
Syenechocystis + Mussels High P	51	170266	S	1	15:23	1	Synechocystis	Mussel	High P	17.0266
Syenechocystis + Mussels High P	54	153179	S	1	15:29	1	Synechocystis	Mussel	High P	15.3179
Syenechocystis + Mussels High P	52	159839	S	1	15:46	1	Synechocystis	Mussel	High P	15.9839
Syenechocystis - Mussels High P	60	174400	S	1	15:47	1	Synechocystis	No Mussel	High P	17.44
Syenechocystis - Mussels High P	55	150461	S	1	16:16	1	Synechocystis	No Mussel	High P	15.0461
Syenechocystis + Mussels High P	50	156487	S	1	16:25	1	Synechocystis	Mussel	High P	15.6487
Syenechocystis + Mussels High P	53	160606	S	1	16:26	1	Synechocystis	Mussel	High P	16.0606
Syenechocystis - Mussels High P	59	170387	S	1	16:36	1	Synechocystis	No Mussel	High P	17.0387
Syenechocystis + Mussels High P	49	160927	S	1	16:47	1	Synechocystis	Mussel	High P	16.0927
Syenechocystis - Mussels High P	57	164645	S	1	16:50	1	Synechocystis	No Mussel	High P	16.4645
Syenechocystis + Mussels Low P	18	167647	S	1	15:28	1	Synechocystis	Mussel	Low P	16.7647
Syenechocystis - Mussels Low P	23	168514	S	1	15:30	1	Synechocystis	No Mussel	Low P	16.8514
Syenechocystis + Mussels Low P	13	157372	S	1	15:44	1	Synechocystis	Mussel	Low P	15.7372
Syenechocystis - Mussels Low P	24	175268	S	1	15:53	1	Synechocystis	No Mussel	Low P	17.5268
Syenechocystis - Mussels Low P	19	176653	S	1	15:56	1	Synechocystis	No Mussel	Low P	17.6653
Syenechocystis + Mussels Low P	16	160400	S	1	16:03	1	Synechocystis	Mussel	Low P	16.04
Syenechocystis - Mussels Low P	22	155150	S	1	16:04	1	Synechocystis	No Mussel	Low P	15.515
Syenechocystis + Mussels Low P	15	169745	S	1	16:21	1	Synechocystis	Mussel	Low P	16.9745
Syenechocystis - Mussels Low P	21	175871	S	1	16:31	1	Synechocystis	No Mussel	Low P	17.5871
Syenechocystis + Mussels Low P	14	164245	S	1	16:35	1	Synechocystis	Mussel	Low P	16.4245
Syenechocystis + Mussels Low P	17	162409	S	1	16:42	1	Synechocystis	Mussel	Low P	16.2409
Syenechocystis - Mussels Low P	20	135200	S	1	16:57	1	Synechocystis	No Mussel	Low P	13.52
Syenechocystis - Mussels High P	58	173178	S	2	17:35	3	Synechocystis	No Mussel	High P	17.3178
Syenechocystis - Mussels High P	56	147973	S	2	17:37	3	Synechocystis	No Mussel	High P	14.7973
Syenechocystis + Mussels High P	51	143128	S	2	17:41	3	Synechocystis	Mussel	High P	14.3128
Syenechocystis + Mussels High P	54	158189	S	2	17:46	3	Synechocystis	Mussel	High P	15.8189
Syenechocystis + Mussels High P	52	163255	S	2	17:59	3	Synechocystis	Mussel	High P	16.3255
Syenechocystis - Mussels High P	60	155909	S	2	18:01	3	Synechocystis	No Mussel	High P	15.5909
Syenechocystis - Mussels High P	55	143823	S	2	18:29	3	Synechocystis	No Mussel	High P	14.3823
Syenechocystis + Mussels High P	50	159924	S	2	18:38	3	Synechocystis	Mussel	High P	15.9924
Syenechocystis + Mussels High P	53	172340	S	2	18:39	3	Synechocystis	Mussel	High P	17.234
Syenechocystis - Mussels High P	59	174456	S	2	18:51	3	Synechocystis	No Mussel	High P	17.4456
Syenechocystis + Mussels High P	49	163133	S	2	19:04	3	Synechocystis	Mussel	High P	16.3133
Syenechocystis - Mussels High P	57	165939	S	2	19:08	3	Synechocystis	No Mussel	High P	16.5939
Syenechocystis + Mussels Low P	18	167549	S	2	17:45	3	Synechocystis	Mussel	Low P	16.7549
Syenechocystis - Mussels Low P	23	181988	S	2	17:47	3	Synechocystis	No Mussel	Low P	18.1988
Syenechocystis + Mussels Low P	13	151958	S	2	17:58	3	Synechocystis	Mussel	Low P	15.1958
Syenechocystis - Mussels Low P	24	178008	S	2	18:06	3	Synechocystis	No Mussel	Low P	17.8008
Syenechocystis - Mussels Low P	19	178460	S	2	18:08	3	Synechocystis	No Mussel	Low P	17.846
Syenechocystis + Mussels Low P	16	161464	S	2	18:14	3	Synechocystis	Mussel	Low P	16.1464
Syenechocystis - Mussels Low P	22	147553	S	2	18:16	3	Synechocystis	No Mussel	Low P	14.7553
Syenechocystis + Mussels Low P	15	173359	S	2	18:35	3	Synechocystis	Mussel	Low P	17.3359
Syenechocystis - Mussels Low P	21	187543	S	2	18:45	3	Synechocystis	No Mussel	Low P	18.7543
Syenechocystis + Mussels Low P	14	159042	S	2	18:50	3	Synechocystis	Mussel	Low P	15.9042
Syenechocystis + Mussels Low P	17	162053	S	2	19:00	3	Synechocystis	Mussel	Low P	16.2053
Syenechocystis - Mussels Low P	20	168293	S	2	19:15	3	Synechocystis	No Mussel	Low P	16.8293
Syenechocystis - Mussels High P	58	158962	S	3	19:35	5	Synechocystis	No Mussel	High P	15.8962
Syenechocystis - Mussels High P	56	141330	S	3	19:37	5	Synechocystis	No Mussel	High P	14.133
Syenechocystis + Mussels High P	51	184732	S	3	19:40	5	Synechocystis	Mussel	High P	18.4732
Syenechocystis + Mussels High P	54	153808	S	3	19:47	5	Synechocystis	Mussel	High P	15.3808
Syenechocystis + Mussels High P	52	169167	S	3	20:00	5	Synechocystis	Mussel	High P	16.9167
Syenechocystis - Mussels High P	60	193369	S	3	20:01	5	Synechocystis	No Mussel	High P	19.3369
Syenechocystis - Mussels High P	55	126034	S	3	20:29	5	Synechocystis	No Mussel	High P	12.6034
Syenechocystis + Mussels High P	50	161109	S	3	20:36	5	Synechocystis	Mussel	High P	16.1109
Syenechocystis + Mussels High P	53	176891	S	3	20:38	5	Synechocystis	Mussel	High P	17.6891
Syenechocystis - Mussels High P	59	170095	S	3	20:49	5	Synechocystis	No Mussel	High P	17.0095
Syenechocystis + Mussels High P	49	162082	S	3	21:01	5	Synechocystis	Mussel	High P	16.2082
Syenechocystis - Mussels High P	57	152306	S	3	21:04	5	Synechocystis	No Mussel	High P	15.2306
Syenechocystis + Mussels Low P	18	175827	S	3	19:45	5	Synechocystis	Mussel	Low P	17.5827
Syenechocystis - Mussels Low P	23	195854	S	3	19:48	5	Synechocystis	No Mussel	Low P	19.5854
Syenechocystis + Mussels Low P	13	155651	S	3	19:58	5	Synechocystis	Mussel	Low P	15.5651
Syenechocystis - Mussels Low P	24	193439	S	3	20:05	5	Synechocystis	No Mussel	Low P	19.3439
Syenechocystis - Mussels Low P	19	196312	S	3	20:09	5	Synechocystis	No Mussel	Low P	19.6312
Syenechocystis + Mussels Low P	16	169653	S	3	20:15	5	Synechocystis	Mussel	Low P	16.9653
Syenechocystis - Mussels Low P	22	158933	S	3	20:16	5	Synechocystis	No Mussel	Low P	15.8933
Syenechocystis + Mussels Low P	15	177689	S	3	20:34	5	Synechocystis	Mussel	Low P	17.7689
Syenechocystis - Mussels Low P	21	193216	S	3	20:44	5	Synechocystis	No Mussel	Low P	19.3216
Syenechocystis + Mussels Low P	14	156062	S	3	20:48	5	Synechocystis	Mussel	Low P	15.6062
Syenechocystis + Mussels Low P	17	157838	S	3	20:56	5	Synechocystis	Mussel	Low P	15.7838
Syenechocystis - Mussels Low P	20	173744	S	3	21:11	5	Synechocystis	No Mussel	Low P	17.3744
Syenechocystis - Mussels High P	58	108159	S	4	09:57	19	Synechocystis	No Mussel	High P	10.8159
Syenechocystis - Mussels High P	56	78478	S	4	10:00	19	Synechocystis	No Mussel	High P	7.8478
Syenechocystis + Mussels High P	51	92454	S	4	10:03	19	Synechocystis	Mussel	High P	9.2454
Syenechocystis + Mussels High P	54	96433	S	4	10:11	19	Synechocystis	Mussel	High P	9.6433
Syenechocystis + Mussels High P	52	50633	S	4	10:28	19	Synechocystis	Mussel	High P	5.0633
Syenechocystis - Mussels High P	60	98801	S	4	10:30	19	Synechocystis	No Mussel	High P	9.8801
Syenechocystis - Mussels High P	55	69746	S	4	11:02	19	Synechocystis	No Mussel	High P	6.9746
Syenechocystis + Mussels High P	50	64411	S	4	11:11	19	Synechocystis	Mussel	High P	6.4411
Syenechocystis + Mussels High P	53	46088	S	4	11:13	19	Synechocystis	Mussel	High P	4.6088
Syenechocystis - Mussels High P	59	101319	S	4	11:26	19	Synechocystis	No Mussel	High P	10.1319
Syenechocystis + Mussels High P	49	52146	S	4	11:38	19	Synechocystis	Mussel	High P	5.2146
Syenechocystis - Mussels High P	57	66067	S	4	11:41	19	Synechocystis	No Mussel	High P	6.6067
Syenechocystis + Mussels Low P	18	68168	S	4	10:09	19	Synechocystis	Mussel	Low P	6.8168
Syenechocystis - Mussels Low P	23	101370	S	4	10:13	19	Synechocystis	No Mussel	Low P	10.137
Syenechocystis + Mussels Low P	13	55340	S	4	10:26	19	Synechocystis	Mussel	Low P	5.534
Syenechocystis - Mussels Low P	24	102831	S	4	10:35	19	Synechocystis	No Mussel	Low P	10.2831
Syenechocystis - Mussels Low P	19	113185	S	4	10:38	19	Synechocystis	No Mussel	Low P	11.3185
Syenechocystis + Mussels Low P	16	65862	S	4	10:45	19	Synechocystis	Mussel	Low P	6.5862
Syenechocystis - Mussels Low P	22	91237	S	4	10:47	19	Synechocystis	No Mussel	Low P	9.1237
Syenechocystis + Mussels Low P	15	85779	S	4	11:08	19	Synechocystis	Mussel	Low P	8.5779
Syenechocystis - Mussels Low P	21	127765	S	4	11:19	19	Synechocystis	No Mussel	Low P	12.7765
Syenechocystis + Mussels Low P	14	75235	S	4	11:24	19	Synechocystis	Mussel	Low P	7.5235
Syenechocystis + Mussels Low P	17	65483	S	4	11:33	19	Synechocystis	Mussel	Low P	6.5483
Syenechocystis - Mussels Low P	20	105949	S	4	11:50	19	Synechocystis	No Mussel	Low P	10.5949
Syenechocystis - Mussels High P	58	85501	S	5	17:22	24	Synechocystis	No Mussel	High P	8.5501
Syenechocystis - Mussels High P	56	62003	S	5	17:25	24	Synechocystis	No Mussel	High P	6.2003
Syenechocystis + Mussels High P	51	72976	S	5	17:29	24	Synechocystis	Mussel	High P	7.2976
Syenechocystis + Mussels High P	54	64263	S	5	17:35	24	Synechocystis	Mussel	High P	6.4263
Syenechocystis + Mussels High P	52	67812	S	5	17:50	24	Synechocystis	Mussel	High P	6.7812
Syenechocystis - Mussels High P	60	82436	S	5	17:51	24	Synechocystis	No Mussel	High P	8.2436
Syenechocystis - Mussels High P	55	49918	S	5	18:22	24	Synechocystis	No Mussel	High P	4.9918
Syenechocystis + Mussels High P	50	52235	S	5	18:32	24	Synechocystis	Mussel	High P	5.2235
Syenechocystis + Mussels High P	53	31841	S	5	18:33	24	Synechocystis	Mussel	High P	3.1841
Syenechocystis - Mussels High P	59	70109	S	5	18:46	24	Synechocystis	No Mussel	High P	7.0109
Syenechocystis + Mussels High P	49	18764	S	5	18:58	24	Synechocystis	Mussel	High P	1.8764
Syenechocystis - Mussels High P	57	48058	S	5	19:01	24	Synechocystis	No Mussel	High P	4.8058
Syenechocystis + Mussels Low P	18	64604	S	5	17:33	24	Synechocystis	Mussel	Low P	6.4604
Syenechocystis - Mussels Low P	23	93628	S	5	17:36	24	Synechocystis	No Mussel	Low P	9.3628
Syenechocystis + Mussels Low P	13	69614	S	5	17:49	24	Synechocystis	Mussel	Low P	6.9614
Syenechocystis - Mussels Low P	24	88956	S	5	17:56	24	Synechocystis	No Mussel	Low P	8.8956
Syenechocystis - Mussels Low P	19	105923	S	5	18:00	24	Synechocystis	No Mussel	Low P	10.5923
Syenechocystis + Mussels Low P	16	44461	S	5	18:06	24	Synechocystis	Mussel	Low P	4.4461
Syenechocystis - Mussels Low P	22	73105	S	5	18:09	24	Synechocystis	No Mussel	Low P	7.3105
Syenechocystis + Mussels Low P	15	77774	S	5	18:29	24	Synechocystis	Mussel	Low P	7.7774
Syenechocystis - Mussels Low P	21	101374	S	5	18:39	24	Synechocystis	No Mussel	Low P	10.1374
Syenechocystis + Mussels Low P	14	23882	S	5	18:45	24	Synechocystis	Mussel	Low P	2.3882
Syenechocystis + Mussels Low P	17	58070	S	5	18:54	24	Synechocystis	Mussel	Low P	5.807
Syenechocystis - Mussels Low P	20	83753	S	5	19:09	24	Synechocystis	No Mussel	Low P	8.3753
Syenechocystis - Mussels High P	58	40575	S	6	11:15	40	Synechocystis	No Mussel	High P	4.0575
Syenechocystis - Mussels High P	56	43577	S	6	11:19	40	Synechocystis	No Mussel	High P	4.3577
Syenechocystis + Mussels High P	51	66506	S	6	11:22	40	Synechocystis	Mussel	High P	6.6506
Syenechocystis + Mussels High P	54	31919	S	6	11:27	40	Synechocystis	Mussel	High P	3.1919
Syenechocystis + Mussels High P	52	97359	S	6	11:45	40	Synechocystis	Mussel	High P	9.7359
Syenechocystis - Mussels High P	60	76564	S	6	11:46	40	Synechocystis	No Mussel	High P	7.6564
Syenechocystis - Mussels High P	55	23018	S	6	12:17	40	Synechocystis	No Mussel	High P	2.3018
Syenechocystis + Mussels High P	50	51691	S	6	12:34	40	Synechocystis	Mussel	High P	5.1691
Syenechocystis + Mussels High P	53	22269	S	6	12:35	40	Synechocystis	Mussel	High P	2.2269
Syenechocystis - Mussels High P	59	27164	S	6	12:47	40	Synechocystis	No Mussel	High P	2.7164
Syenechocystis + Mussels High P	49	12279	S	6	13:00	40	Synechocystis	Mussel	High P	1.2279
Syenechocystis - Mussels High P	57	22277	S	6	13:04	40	Synechocystis	No Mussel	High P	2.2277
Syenechocystis + Mussels Low P	18	49712	S	6	11:26	40	Synechocystis	Mussel	Low P	4.9712
Syenechocystis - Mussels Low P	23	95976	S	6	11:29	40	Synechocystis	No Mussel	Low P	9.5976
Syenechocystis + Mussels Low P	13	27217	S	6	11:43	40	Synechocystis	Mussel	Low P	2.7217
Syenechocystis - Mussels Low P	24	80622	S	6	11:51	40	Synechocystis	No Mussel	Low P	8.0622
Syenechocystis - Mussels Low P	19	75850	S	6	11:54	40	Synechocystis	No Mussel	Low P	7.585
Syenechocystis + Mussels Low P	16	36667	S	6	12:01	40	Synechocystis	Mussel	Low P	3.6667
Syenechocystis - Mussels Low P	22	62115	S	6	12:03	40	Synechocystis	No Mussel	Low P	6.2115
Syenechocystis + Mussels Low P	15	36934	S	6	12:31	40	Synechocystis	Mussel	Low P	3.6934
Syenechocystis - Mussels Low P	21	65577	S	6	12:41	40	Synechocystis	No Mussel	Low P	6.5577
Syenechocystis + Mussels Low P	14	13606	S	6	12:46	40	Synechocystis	Mussel	Low P	1.3606
Syenechocystis + Mussels Low P	17	46329	S	6	12:55	40	Synechocystis	Mussel	Low P	4.6329
Syenechocystis - Mussels Low P	20	50044	S	6	13:12	40	Synechocystis	No Mussel	Low P	5.0044
Syenechocystis - Mussels High P	58	51436	S	7	17:29	46	Synechocystis	No Mussel	High P	5.1436
Syenechocystis - Mussels High P	56	42018	S	7	17:32	46	Synechocystis	No Mussel	High P	4.2018
Syenechocystis + Mussels High P	51	47599	S	7	17:36	46	Synechocystis	Mussel	High P	4.7599
Syenechocystis + Mussels High P	54	59426	S	7	17:44	46	Synechocystis	Mussel	High P	5.9426
Syenechocystis + Mussels High P	52	60802	S	7	18:02	46	Synechocystis	Mussel	High P	6.0802
Syenechocystis - Mussels High P	60	104962	S	7	18:04	46	Synechocystis	No Mussel	High P	10.4962
Syenechocystis - Mussels High P	55	20949	S	7	18:38	46	Synechocystis	No Mussel	High P	2.0949
Syenechocystis + Mussels High P	50	22242	S	7	18:48	46	Synechocystis	Mussel	High P	2.2242
Syenechocystis + Mussels High P	53	44119	S	7	18:50	46	Synechocystis	Mussel	High P	4.4119
Syenechocystis - Mussels High P	59	29724	S	7	19:03	46	Synechocystis	No Mussel	High P	2.9724
Syenechocystis + Mussels High P	49	13664	S	7	19:16	46	Synechocystis	Mussel	High P	1.3664
Syenechocystis - Mussels High P	57	23121	S	7	19:19	46	Synechocystis	No Mussel	High P	2.3121
Syenechocystis + Mussels Low P	18	70529	S	7	17:41	46	Synechocystis	Mussel	Low P	7.0529
Syenechocystis - Mussels Low P	23	122385	S	7	17:46	46	Synechocystis	No Mussel	Low P	12.2385
Syenechocystis + Mussels Low P	13	41551	S	7	18:00	46	Synechocystis	Mussel	Low P	4.1551
Syenechocystis - Mussels Low P	24	87511	S	7	18:10	46	Synechocystis	No Mussel	Low P	8.7511
Syenechocystis - Mussels Low P	19	84199	S	7	18:14	46	Synechocystis	No Mussel	Low P	8.4199
Syenechocystis + Mussels Low P	16	63311	S	7	18:22	46	Synechocystis	Mussel	Low P	6.3311
Syenechocystis - Mussels Low P	22	67455	S	7	18:24	46	Synechocystis	No Mussel	Low P	6.7455
Syenechocystis + Mussels Low P	15	53326	S	7	18:45	46	Synechocystis	Mussel	Low P	5.3326
Syenechocystis - Mussels Low P	21	76850	S	7	18:57	46	Synechocystis	No Mussel	Low P	7.685
Syenechocystis + Mussels Low P	14	62721	S	7	19:02	46	Synechocystis	Mussel	Low P	6.2721
Syenechocystis + Mussels Low P	17	62504	S	7	19:11	46	Synechocystis	Mussel	Low P	6.2504
Syenechocystis - Mussels Low P	20	55563	S	7	19:27	46	Synechocystis	No Mussel	Low P	5.5563
Syenechocystis - Mussels High P	58	56535	S	8	11:17	64	Synechocystis	No Mussel	High P	5.6535
Syenechocystis - Mussels High P	56	25538	S	8	11:21	64	Synechocystis	No Mussel	High P	2.5538
Syenechocystis + Mussels High P	51	51791	S	8	11:25	64	Synechocystis	Mussel	High P	5.1791
Syenechocystis + Mussels High P	54	60287	S	8	11:32	64	Synechocystis	Mussel	High P	6.0287
Syenechocystis + Mussels High P	52	53786	S	8	11:52	64	Synechocystis	Mussel	High P	5.3786
Syenechocystis - Mussels High P	60	160227	S	8	11:54	64	Synechocystis	No Mussel	High P	16.0227
Syenechocystis - Mussels High P	55	14529	S	8	12:31	64	Synechocystis	No Mussel	High P	1.4529
Syenechocystis + Mussels High P	50	35309	S	8	12:42	64	Synechocystis	Mussel	High P	3.5309
Syenechocystis + Mussels High P	53	49368	S	8	12:44	64	Synechocystis	Mussel	High P	4.9368
Syenechocystis - Mussels High P	59	17142	S	8	12:57	64	Synechocystis	No Mussel	High P	1.7142
Syenechocystis + Mussels High P	49	10345	S	8	13:10	64	Synechocystis	Mussel	High P	1.0345
Syenechocystis - Mussels High P	57	14518	S	8	13:14	64	Synechocystis	No Mussel	High P	1.4518
Syenechocystis + Mussels Low P	18	66695	S	8	11:29	64	Synechocystis	Mussel	Low P	6.6695
Syenechocystis - Mussels Low P	23	224476	S	8	11:34	64	Synechocystis	No Mussel	Low P	22.4476
Syenechocystis + Mussels Low P	13	25248	S	8	11:50	64	Synechocystis	Mussel	Low P	2.5248
Syenechocystis - Mussels Low P	24	156357	S	8	12:01	64	Synechocystis	No Mussel	Low P	15.6357
Syenechocystis - Mussels Low P	19	90656	S	8	12:05	64	Synechocystis	No Mussel	Low P	9.0656
Syenechocystis + Mussels Low P	16	17392	S	8	12:13	64	Synechocystis	Mussel	Low P	1.7392
Syenechocystis - Mussels Low P	22	87019	S	8	12:15	64	Synechocystis	No Mussel	Low P	8.7019
Syenechocystis + Mussels Low P	15	58874	S	8	12:39	64	Synechocystis	Mussel	Low P	5.8874
Syenechocystis - Mussels Low P	21	97010	S	8	12:50	64	Synechocystis	No Mussel	Low P	9.701
Syenechocystis + Mussels Low P	14	39358	S	8	12:55	64	Synechocystis	Mussel	Low P	3.9358
Syenechocystis + Mussels Low P	17	60485	S	8	13:05	64	Synechocystis	Mussel	Low P	6.0485
Syenechocystis - Mussels Low P	20	35238	S	8	13:22	64	Synechocystis	No Mussel	Low P	3.5238
Syenechocystis - Mussels High P	58	120421	S	9	17:41	70	Synechocystis	No Mussel	High P	12.0421
Syenechocystis - Mussels High P	56	78838	S	9	17:46	70	Synechocystis	No Mussel	High P	7.8838
Syenechocystis + Mussels High P	51	75091	S	9	17:50	70	Synechocystis	Mussel	High P	7.5091
Syenechocystis + Mussels High P	54	80978	S	9	17:57	70	Synechocystis	Mussel	High P	8.0978
Syenechocystis + Mussels High P	52	85642	S	9	18:15	70	Synechocystis	Mussel	High P	8.5642
Syenechocystis - Mussels High P	60	257471	S	9	18:19	70	Synechocystis	No Mussel	High P	25.7471
Syenechocystis - Mussels High P	55	20513	S	9	18:53	70	Synechocystis	No Mussel	High P	2.0513
Syenechocystis + Mussels High P	50	36812	S	9	19:03	70	Synechocystis	Mussel	High P	3.6812
Syenechocystis + Mussels High P	53	53059	S	9	19:05	70	Synechocystis	Mussel	High P	5.3059
Syenechocystis - Mussels High P	59	24995	S	9	19:18	70	Synechocystis	No Mussel	High P	2.4995
Syenechocystis + Mussels High P	49	20052	S	9	19:31	70	Synechocystis	Mussel	High P	2.0052
Syenechocystis - Mussels High P	57	57834	S	9	19:36	70	Synechocystis	No Mussel	High P	5.7834
Syenechocystis + Mussels Low P	18	58541	S	9	17:54	70	Synechocystis	Mussel	Low P	5.8541
Syenechocystis - Mussels Low P	23	311702	S	9	17:59	70	Synechocystis	No Mussel	Low P	31.1702
Syenechocystis + Mussels Low P	13	86711	S	9	18:13	70	Synechocystis	Mussel	Low P	8.6711
Syenechocystis - Mussels Low P	24	261945	S	9	18:24	70	Synechocystis	No Mussel	Low P	26.1945
Syenechocystis - Mussels Low P	19	154692	S	9	18:28	70	Synechocystis	No Mussel	Low P	15.4692
Syenechocystis + Mussels Low P	16	41799	S	9	18:36	70	Synechocystis	Mussel	Low P	4.1799
Syenechocystis - Mussels Low P	22	151652	S	9	18:37	70	Synechocystis	No Mussel	Low P	15.1652
Syenechocystis + Mussels Low P	15	62713	S	9	19:00	70	Synechocystis	Mussel	Low P	6.2713
Syenechocystis - Mussels Low P	21	128747	S	9	19:12	70	Synechocystis	No Mussel	Low P	12.8747
Syenechocystis + Mussels Low P	14	74275	S	9	19:17	70	Synechocystis	Mussel	Low P	7.4275
Syenechocystis + Mussels Low P	17	79742	S	9	19:27	70	Synechocystis	Mussel	Low P	7.9742
Syenechocystis - Mussels Low P	20	129085	S	9	19:45	70	Synechocystis	No Mussel	Low P	12.9085
Syenechocystis - Mussels High P	58	83940	S	10	10:12	84	Synechocystis	No Mussel	High P	8.394
Syenechocystis - Mussels High P	56	149646	S	10	10:17	84	Synechocystis	No Mussel	High P	14.9646
Syenechocystis + Mussels High P	51	84804	S	10	10:21	84	Synechocystis	Mussel	High P	8.4804
Syenechocystis + Mussels High P	54	51722	S	10	10:30	84	Synechocystis	Mussel	High P	5.1722
Syenechocystis + Mussels High P	52	52425	S	10	10:49	84	Synechocystis	Mussel	High P	5.2425
Syenechocystis - Mussels High P	60	345336	S	10	10:50	84	Synechocystis	No Mussel	High P	34.5336
Syenechocystis - Mussels High P	55	47050	S	10	11:35	84	Synechocystis	No Mussel	High P	4.705
Syenechocystis + Mussels High P	50	24774	S	10	11:44	84	Synechocystis	Mussel	High P	2.4774
Syenechocystis + Mussels High P	53	36700	S	10	11:45	84	Synechocystis	Mussel	High P	3.67
Syenechocystis - Mussels High P	59	61858	S	10	12:04	84	Synechocystis	No Mussel	High P	6.1858
Syenechocystis + Mussels High P	49	14335	S	10	12:17	84	Synechocystis	Mussel	High P	1.4335
Syenechocystis - Mussels High P	57	94038	S	10	12:22	84	Synechocystis	No Mussel	High P	9.4038
Syenechocystis + Mussels Low P	18	48990	S	10	10:26	84	Synechocystis	Mussel	Low P	4.899
Syenechocystis - Mussels Low P	23	407182	S	10	10:32	84	Synechocystis	No Mussel	Low P	40.7182
Syenechocystis + Mussels Low P	13	83999	S	10	10:47	84	Synechocystis	Mussel	Low P	8.3999
Syenechocystis - Mussels Low P	24	301520	S	10	10:58	84	Synechocystis	No Mussel	Low P	30.152
Syenechocystis - Mussels Low P	19	269490	S	10	11:03	84	Synechocystis	No Mussel	Low P	26.949
Syenechocystis + Mussels Low P	16	43602	S	10	11:11	84	Synechocystis	Mussel	Low P	4.3602
Syenechocystis - Mussels Low P	22	252481	S	10	11:12	84	Synechocystis	No Mussel	Low P	25.2481
Syenechocystis + Mussels Low P	15	66465	S	10	11:41	84	Synechocystis	Mussel	Low P	6.6465
Syenechocystis - Mussels Low P	21	197565	S	10	11:56	84	Synechocystis	No Mussel	Low P	19.7565
Syenechocystis + Mussels Low P	14	74676	S	10	12:01	84	Synechocystis	Mussel	Low P	7.4676
Syenechocystis + Mussels Low P	17	53702	S	10	12:13	84	Synechocystis	Mussel	Low P	5.3702
Syenechocystis - Mussels Low P	20	212698	S	10	12:30	84	Synechocystis	No Mussel	Low P	21.2698
